# Supplementary material for: Genome-wide identification of leaf abscission associated microRNAs in sugarcane (Saccharum officinarum L.)
Source: BMC Genomics. 2017 Sep 25;18:754. doi: 10.1186/s12864-017-4053-3 (PMC5613641; doi:10.1186/s12864-017-4053-3)
Supplement: Supplementary file 1 — Supplementary Dataset. Tables of Sugarcane conserved and novel miRNAs and Target prediction of differentially expressed miRNAs. (XLS 408 kb) [file 12864_2017_4053_MOESM1_ESM.xls]

## Sheet: README
		README: Sheet1: sugarcane conserved and novel miRNA. Column A: mature miRNA ID, miRNAs with "N" are sugarcane novel miRNAs. Column B: IDs of miRNA precursors. Column C: miRNA family. Column D: sequence of mature miRNA. Column E: sequence of miRNA precursor. Column F: locuses of miRNAs in the transcriptome reference. Sheet2: target prediction for differentially expressed miRNAs between LASP and LP…

## Sheet: Sheet1
Sugarcane conserved and novel miRNAs.
miRNA_ID	pre-miRNA	miRNA_family	miR_seq	pre-miR_seq	locus
sof-miR156-5p	sof-MIR156	MIR156	TTGACAGAAGAGAGTGAGCAC	GTGGAGAGGCTCTTGAGAGATTGACAGAAGAGAGTGAGCACACGGCGCGACGAACGGCATAATATGTATGTCGTCCTCGCCGCGTGCTCACTTCTCTTTCTGTCAGCCTCTTTCTCTTGATGGCTTAC	c107226_g1_i1:1886:2012:-;c107226_g1_i3:1773:1900:-;
sof-miR156-3p	sof-MIR156	MIR156	GCTCACTTCTCTTTCTGTCAGCC	GTGGAGAGGCTCTTGAGAGATTGACAGAAGAGAGTGAGCACACGGCGCGACGAACGGCATAATATGTATGTCGTCCTCGCCGCGTGCTCACTTCTCTTTCTGTCAGCCTCTTTCTCTTGATGGCTTAC	c107226_g1_i1:1886:2012:-;c107226_g1_i3:1773:1900:-;
sof-miR159-5p	sof-MIR159	MIR159	GAGCTCCTATCATTCCAATGA	TGATGCTTGGATTTGAAGCGGAGCTCCTATCATTCCAATGAAGGGCCGTTCTGAAGGGTGGTTCCGCTGCTCGTTCATGGTTCCCACTATCCTATCTCATCATGTATGTGTGTATGTATTTTCGAGAGGGAGGAGAGGAGCTAGACTCTCATGGTGGTCGTCTTTGAGATAGGCTTGTGGTTTGCATGACCGAGGAGCTGCACCGTCCCCTTGCTGGCCGCTCTTTGGATTGAAGGGAGCTCTGCATCCTGATCCATCCATCCC	c102187_g1_i1:350:613:+;c102187_g1_i2:350:613:+;
sof-miR159-3p	sof-MIR159	MIR159	TTTGGATTGAAGGGAGCTCTG	TGATGCTTGGATTTGAAGCGGAGCTCCTATCATTCCAATGAAGGGCCGTTCTGAAGGGTGGTTCCGCTGCTCGTTCATGGTTCCCACTATCCTATCTCATCATGTATGTGTGTATGTATTTTCGAGAGGGAGGAGAGGAGCTAGACTCTCATGGTGGTCGTCTTTGAGATAGGCTTGTGGTTTGCATGACCGAGGAGCTGCACCGTCCCCTTGCTGGCCGCTCTTTGGATTGAAGGGAGCTCTGCATCCTGATCCATCCATCCC	c102187_g1_i1:350:613:+;c102187_g1_i2:350:613:+;
sof-miR160a-5p	sof-MIR160a	MIR160	TGCCTGGCTCCCTGTATGCCA	GGCTCGTGTGTGCCTGGCTCCCTGTATGCCACACATGTAGCCCAACCCGTGGCGTGATTGGATGCTGTGGGTGGCGTGCAAGGAGCCAAGCATGCATAACAGGCCA	c106777_g2_i1:458:563:+;c106777_g2_i2:358:463:+;
sof-miR160a-3p	sof-MIR160a	MIR160	GCGTGCAAGGAGCCAAGCATG	GGCTCGTGTGTGCCTGGCTCCCTGTATGCCACACATGTAGCCCAACCCGTGGCGTGATTGGATGCTGTGGGTGGCGTGCAAGGAGCCAAGCATGCATAACAGGCCA	c106777_g2_i1:458:563:+;c106777_g2_i2:358:463:+;
sof-miR160b-5p	sof-MIR160b	MIR160	TGCCTGGCTCCCTGAATGCCA	CGGCTCGTGCTGCCTGGCTCCCTGAATGCCATCCGAGAAGCAACGCCATCGTGTCTATGGCGTGCCTCCCGGTTGGCGTTGGGGGAGTCATGCAGGTTGCTTGCATTGCCT	c100320_g2_i1:111:221:-;
sof-miR160b-3p	sof-MIR160b	MIR160	GCGTTGGGGGAGTCATGCAGG	CGGCTCGTGCTGCCTGGCTCCCTGAATGCCATCCGAGAAGCAACGCCATCGTGTCTATGGCGTGCCTCCCGGTTGGCGTTGGGGGAGTCATGCAGGTTGCTTGCATTGCCT	c100320_g2_i1:111:221:-;
sof-miR160c-5p	sof-MIR160c	MIR160	TGCCTGGCTCCCTGTATGCCA	CTAGGGAATATGCCTGGCTCCCTGTATGCCACTCGCACGGCTACCATGCACCCGGTGGCCGCTGCGGCTGGCGTGCGAGGTGCCAAGCATGGCCCTCA	c106866_g2_i1:50:147:-;
sof-miR160c-3p	sof-MIR160c	MIR160	GCGTGCGAGGTGCCAAGCATG	CTAGGGAATATGCCTGGCTCCCTGTATGCCACTCGCACGGCTACCATGCACCCGGTGGCCGCTGCGGCTGGCGTGCGAGGTGCCAAGCATGGCCCTCA	c106866_g2_i1:50:147:-;
sof-miR160d-5p	sof-MIR160d	MIR160	TGCCTGGCTCCCTGTATGCCA	CATTGGGATGTGCCTGGCTCCCTGTATGCCACTCATCTAGAGCAACAACTTTTGATGCCTATGGTTGCCTATGATGGATGGCGTGCATGGTGCCAAGCATATCTCTCTA	c106866_g3_i2:3948:4056:-;
sof-miR162-5p	sof-MIR162	MIR162	GGGCGCAGTGGTTTATCGATC	GGTGTCTGGGGGTGGTGTCTGGGCGCAGTGGTTTATCGATCCCTTCCTTGCCTTGTGCTGGTCCGGGAGTAGTGGTGGTTCAAGCGTTTATTGTTGCAGCAGCTTGCAAACAACGCGGGAATCGGTCGATAAACCTCTGCATCCAGCTCTCCCTTCGGTTATTAAG	c95009_g1_i1:415:580:+;c95009_g1_i2:425:590:+;c95009_g1_i3:425:590:+;c95009_g1_i4:415:580:+;c95009_g1_i5:415:580:+;c95009_g1_i6:415:580:+;c95009_g1_i7:415:580:+;
sof-miR162-3p	sof-MIR162	MIR162	TCGATAAACCTCTGCATCCAG	GGTGTCTGGGGGTGGTGTCTGGGCGCAGTGGTTTATCGATCCCTTCCTTGCCTTGTGCTGGTCCGGGAGTAGTGGTGGTTCAAGCGTTTATTGTTGCAGCAGCTTGCAAACAACGCGGGAATCGGTCGATAAACCTCTGCATCCAGCTCTCCCTTCGGTTATTAAG	c95009_g1_i1:415:580:+;c95009_g1_i2:425:590:+;c95009_g1_i3:425:590:+;c95009_g1_i4:415:580:+;c95009_g1_i5:415:580:+;c95009_g1_i6:415:580:+;c95009_g1_i7:415:580:+;
sof-miR164a-5p	sof-MIR164a	MIR164	TGGAGAAGCAGGGCACGTGCA	CTTGGTGAGAAGGTCCCTGTTGGAGAAGCAGGGCACGTGCAGAGACACGCCGGAGCACGGCCGCGCCGATCCATCGACCTCGCACGCGGCACACCTGCTGCGGTGTGGGGGGCCGAGATCGTCGGTCGAAGCGAGGAAAGCTCGTGTTGCTTCAGTGCTAGCTCCTGCACGTGCTCCCCTTCTCCACCATGGCCTTCTCACCACCTCC	c93396_g1_i1:103:310:+;c93396_g1_i2:118:325:+;c93396_g1_i3:51:258:+;c93396_g1_i4:51:258:+;
sof-miR164a-3p	sof-MIR164a	MIR164	CACGTGCTCCCCTTCTCCACC	CTTGGTGAGAAGGTCCCTGTTGGAGAAGCAGGGCACGTGCAGAGACACGCCGGAGCACGGCCGCGCCGATCCATCGACCTCGCACGCGGCACACCTGCTGCGGTGTGGGGGGCCGAGATCGTCGGTCGAAGCGAGGAAAGCTCGTGTTGCTTCAGTGCTAGCTCCTGCACGTGCTCCCCTTCTCCACCATGGCCTTCTCACCACCTCC	c93396_g1_i1:103:310:+;c93396_g1_i2:118:325:+;c93396_g1_i3:51:258:+;c93396_g1_i4:51:258:+;
sof-miR164b-5p	sof-MIR164b	MIR164	TGGAGAAGCAGGGCACGTGCT	GGAGGGGCGAGCAAATCGTGCTGGAGAAGCAGGGCACGTGCTCGTCGACACGTCGGCGGCGCCTTGGCCCTTGGGCCGCCGCCGCTGGTCTGGCTGCACTGCATGCTTGGTCGCCGCAGCACGTGCGCTCCTTCTCCAACATGGCTTCTC	c105257_g1_i1:349:498:+;c105257_g1_i3:349:498:+;
sof-miR164b-3p	sof-MIR164b	MIR164	CACGTGCGCTCCTTCTCCAAC	GGAGGGGCGAGCAAATCGTGCTGGAGAAGCAGGGCACGTGCTCGTCGACACGTCGGCGGCGCCTTGGCCCTTGGGCCGCCGCCGCTGGTCTGGCTGCACTGCATGCTTGGTCGCCGCAGCACGTGCGCTCCTTCTCCAACATGGCTTCTC	c105257_g1_i1:349:498:+;c105257_g1_i3:349:498:+;
sof-miR164c-5p	sof-MIR164c	MIR164	TGGAGAAGCAGGGCACGTGCA	GTGGAGAAGCAGGGCACGTGCATTACCATCCAATGCCGCCAAGCTTCTCCTCTGAGCTAGCTCGCTCCATCAGCTCGCCAACCATGGCTGCATGGGTGATGGGTGGGTGGATGGATGGATGGTTCTTCATGTGCCCATCTTCTCCACC	c107249_g4_i4:1896:2043:-;
sof-miR164c-3p	sof-MIR164c	MIR164	CATGTGCCCATCTTCTCCACC	GTGGAGAAGCAGGGCACGTGCATTACCATCCAATGCCGCCAAGCTTCTCCTCTGAGCTAGCTCGCTCCATCAGCTCGCCAACCATGGCTGCATGGGTGATGGGTGGGTGGATGGATGGATGGTTCTTCATGTGCCCATCTTCTCCACC	c107249_g4_i4:1896:2043:-;
sof-miR166a-5p	sof-MIR166a	MIR166	GGAATGTTGTCTGGTTCTAGG	AGGAAGCCATTGCTCTGTGTGGAATGTTGTCTGGTTCTAGGCCTCTATCTGTGAGAGGATGCATGGCTCCTCATGCAGCAGCAGCCGCCTACTGCAATTGCTGGGACCTCGGACCAGGCTTCATTCCCCTCGGAGATAGCTTCCATTCA	c104651_g1_i11:2440:2570:-;c104651_g1_i2:2197:2327:-;c104651_g1_i5:2416:2564:-;
sof-miR166a-3p	sof-MIR166a	MIR166	TCGGACCAGGCTTCATTCCCC	AGGAAGCCATTGCTCTGTGTGGAATGTTGTCTGGTTCTAGGCCTCTATCTGTGAGAGGATGCATGGCTCCTCATGCAGCAGCAGCCGCCTACTGCAATTGCTGGGACCTCGGACCAGGCTTCATTCCCCTCGGAGATAGCTTCCATTCA	c104651_g1_i11:2440:2570:-;c104651_g1_i2:2197:2327:-;c104651_g1_i5:2416:2564:-;
sof-miR166b-5p	sof-MIR166b	MIR166	AATGTTGTCTGGCTCGAGGTG	TTGAGGGGAATGTTGTCTGGCTCGAGGTGCAGAAACATGCAGGTTGTTGTTGATCTCGGACCAGGCTTCATTCCTCTCAAGTAGAGCTCCCGGT	c107924_g2_i2:1:94:+;c107924_g2_i3:1:94:+;
sof-miR166b-3p	sof-MIR166b	MIR166	TCTCGGACCAGGCTTCATTCC	TTGAGGGGAATGTTGTCTGGCTCGAGGTGCAGAAACATGCAGGTTGTTGTTGATCTCGGACCAGGCTTCATTCCTCTCAAGTAGAGCTCCCGGT	c107924_g2_i2:1:94:+;c107924_g2_i3:1:94:+;
sof-miR166c-5p	sof-MIR166c	MIR166	ATGTTGTCTGGTCGGAGACCT	GTTGAGGGGAATGTTGTCTGGTCGGAGACCTAACACCGCGGATCCATGGAGCAGCATGCATGGTGGTGGATGGTTTCGGACCAGGCTTCATTCCCCCCA	c78263_g1_i1:229:327:+;c78263_g1_i2:360:458:+;
sof-miR166c-3p	sof-MIR166c	MIR166	GTTTCGGACCAGGCTTCATTC	GTTGAGGGGAATGTTGTCTGGTCGGAGACCTAACACCGCGGATCCATGGAGCAGCATGCATGGTGGTGGATGGTTTCGGACCAGGCTTCATTCCCCCCA	c78263_g1_i1:229:327:+;c78263_g1_i2:360:458:+;
sof-miR166d-5p	sof-MIR166d	MIR166	GAATGATGTCCGGTCCGAAGA	AGCTTCATGGCTGTCGAGGGGAATGATGTCCGGTCCGAAGATGCTGTGCGGCGAAAGCAGCGGCGGTGGCGGCTTCGGACCAGGCTTCATTCCCCATGACTCATGGAAACGGCAG	c80393_g1_i2:178:292:+;c80393_g1_i3:178:292:+;
sof-miR166d-3p	sof-MIR166d	MIR166	TCGGACCAGGCTTCATTCCCC	AGCTTCATGGCTGTCGAGGGGAATGATGTCCGGTCCGAAGATGCTGTGCGGCGAAAGCAGCGGCGGTGGCGGCTTCGGACCAGGCTTCATTCCCCATGACTCATGGAAACGGCAG	c80393_g1_i2:178:292:+;c80393_g1_i3:178:292:+;
sof-miR166e-5p	sof-MIR166e	MIR166	AATGTTGTCTGGTTCAAGGTC	TGGAATGTTGTCTGGTTCAAGGTCTCGCTTGCGATTTAAGGATGATTCGTGCATGGCATGTGTAGTTTTTATTCCTTGAATCTGTGGGATCTCGGACCAGGCTTCATTCCC	c89497_g2_i1:1:111:-;
sof-miR166e-3p	sof-MIR166e	MIR166	TCTCGGACCAGGCTTCATTCC	TGGAATGTTGTCTGGTTCAAGGTCTCGCTTGCGATTTAAGGATGATTCGTGCATGGCATGTGTAGTTTTTATTCCTTGAATCTGTGGGATCTCGGACCAGGCTTCATTCCC	c89497_g2_i1:1:111:-;
sof-miR166f-5p	sof-MIR166f	MIR166	GGAATGTTGTCTGGCTCGGGG	GAGCCTTTTCGTCTTTGAGGGGAATGTTGTCTGGCTCGGGGGCGCCGCCGCTCGGCTCCTTCCTCCTCTGGTCTTCGCCATCTCTCTCTTCTTCTTTCTCCCTCTCTTGGAGACCAAGAGGACGGACACGGGTGGTGTAGATCTCGGACCAGGCTTCATTCCCCCCAAAAGCAAGGGCTCCCCA	c95659_g2_i2:423:606:-;c95659_g2_i3:399:582:-;c95659_g2_i4:399:582:-;c95659_g2_i5:60:243:-;c95659_g2_i6:401:584:-;
sof-miR166f-3p	sof-MIR166f	MIR166	TCGGACCAGGCTTCATTCCCC	GAGCCTTTTCGTCTTTGAGGGGAATGTTGTCTGGCTCGGGGGCGCCGCCGCTCGGCTCCTTCCTCCTCTGGTCTTCGCCATCTCTCTCTTCTTCTTTCTCCCTCTCTTGGAGACCAAGAGGACGGACACGGGTGGTGTAGATCTCGGACCAGGCTTCATTCCCCCCAAAAGCAAGGGCTCCCCA	c95659_g2_i2:423:606:-;c95659_g2_i3:399:582:-;c95659_g2_i4:399:582:-;c95659_g2_i5:60:243:-;c95659_g2_i6:401:584:-;
sof-miR166g-5p	sof-MIR166g	MIR166	GGATTGTTGTCTGGCTCGGGG	ATGCTCGGATTAGGTTAGGGGGATTGTTGTCTGGCTCGGGGTCTCCGGTCGAGATCGATTGATATATATCTTCTGGCCTCTTGCCGGAGTTGTCGCCGACCGGAGATTTCGGACCAGGCTTCAATCCCTTTAACCATGCGGCATTTAGA	c99416_g1_i1:816:964:-;c99416_g1_i3:480:628:-;c99416_g1_i4:1205:1353:-;c99416_g1_i5:925:1073:-;
sof-miR166g-3p	sof-MIR166g	MIR166	TCGGACCAGGCTTCAATCCCT	ATGCTCGGATTAGGTTAGGGGGATTGTTGTCTGGCTCGGGGTCTCCGGTCGAGATCGATTGATATATATCTTCTGGCCTCTTGCCGGAGTTGTCGCCGACCGGAGATTTCGGACCAGGCTTCAATCCCTTTAACCATGCGGCATTTAGA	c99416_g1_i1:816:964:-;c99416_g1_i3:480:628:-;c99416_g1_i4:1205:1353:-;c99416_g1_i5:925:1073:-;
sof-miR167a-5p	sof-MIR167a	MIR167	TGAAGCTGCCAGCATGATCTGA	AGTGGTGCACCACAAGTTGGTGAAGCTGCCAGCATGATCTGATGGTGGTATATATGAATATATGATGTCTTTACCTCTGATCTCTCCCTGACTGTCACGGATCGATGAATCCAGGATGAGGGGAGGGAATAATGAGCATCAGGTCATGCTGTAGTTTCATCTGCTGGTGGGAGCACATCGA	c102131_g1_i1:755:935:+;c102131_g1_i2:755:935:+;
sof-miR167a-3p	sof-MIR167a	MIR167	AGGTCATGCTGTAGTTTCATC	AGTGGTGCACCACAAGTTGGTGAAGCTGCCAGCATGATCTGATGGTGGTATATATGAATATATGATGTCTTTACCTCTGATCTCTCCCTGACTGTCACGGATCGATGAATCCAGGATGAGGGGAGGGAATAATGAGCATCAGGTCATGCTGTAGTTTCATCTGCTGGTGGGAGCACATCGA	c102131_g1_i1:755:935:+;c102131_g1_i2:755:935:+;
sof-miR167c-5p	sof-MIR167c	MIR167	TGAAGCTGCCAGCATGATCTG	CTCTAGTAGCTGAAGCTGCCAGCATGATCTGAGGTGTGGTTTATTTGCTAGTTGTCCACAGGCCCACACAGCATGCGTGATGGCCCAAAGCAACGATCGTCAGATCATGCTGTGCAGTTTCATCTGCTCGTGG	c79236_g1_i2:107:239:+;
sof-miR167c-3p	sof-MIR167c	MIR167	GATCATGCTGTGCAGTTTCATC	CTCTAGTAGCTGAAGCTGCCAGCATGATCTGAGGTGTGGTTTATTTGCTAGTTGTCCACAGGCCCACACAGCATGCGTGATGGCCCAAAGCAACGATCGTCAGATCATGCTGTGCAGTTTCATCTGCTCGTGG	c79236_g1_i2:107:239:+;
sof-miR167b-5p	sof-MIR167b	MIR167	TGAAGCTGCCAGCATGATCTG	ACTTTGCTGGTGTGAGAGGTTGAAGCTGCCAGCATGATCTGGCTGCTCAAACGCCGGCCGGCCGGCGTCTCAAGTGCTCGATCACCAGATCATGTTGCAGCTTCACTCTCTCGCAACCAGCAAAGGG	c88522_g3_i1:497:623:-;c88522_g3_i2:290:416:-;c88522_g3_i3:558:684:-;c88522_g3_i4:677:803:-;
sof-miR167b-3p	sof-MIR167b	MIR167	AGATCATGTTGCAGCTTCACT	ACTTTGCTGGTGTGAGAGGTTGAAGCTGCCAGCATGATCTGGCTGCTCAAACGCCGGCCGGCCGGCGTCTCAAGTGCTCGATCACCAGATCATGTTGCAGCTTCACTCTCTCGCAACCAGCAAAGGG	c88522_g3_i1:497:623:-;c88522_g3_i2:290:416:-;c88522_g3_i3:558:684:-;c88522_g3_i4:677:803:-;
sof-miR168-5p	sof-MIR168	MIR168	TCGCTTGGTGCAGATCGGGAC	GCCGCCGCGCCGCCTCGGGCTCGCTTGGTGCAGATCGGGACCCGCCGCCCGGCCGACGGGACGGATCCCGCCTTGCACCAAGTGAATCGGAGCCGGCGCAGCCATAC	c107995_g1_i2:119:225:+;c107995_g1_i3:157:263:+;c107995_g1_i4:146:252:+;c107995_g1_i5:146:252:+;c107995_g1_i6:143:249:+;
sof-miR168-3p	sof-MIR168	MIR168	CCCGCCTTGCACCAAGTGAAT	GCCGCCGCGCCGCCTCGGGCTCGCTTGGTGCAGATCGGGACCCGCCGCCCGGCCGACGGGACGGATCCCGCCTTGCACCAAGTGAATCGGAGCCGGCGCAGCCATAC	c107995_g1_i2:119:225:+;c107995_g1_i3:157:263:+;c107995_g1_i4:146:252:+;c107995_g1_i5:146:252:+;c107995_g1_i6:143:249:+;
sof-miR169a-5p	sof-MIR169a	MIR169	TAGCCAAGGATGACTTGCCTG	CTACCTCTGATAGCCAAGGATGACTTGCCTGTGTCCTTTGTGCCAAAGGATCAGAAATGTGAGCCTTTGAGATAGATGGTTCATAGGCAGTCTCCTTGGCTAGCCTGAGTGGC	c85251_g4_i1:449:561:-;
sof-miR169a-3p	sof-MIR169a	MIR169	GGCAGTCTCCTTGGCTAGC	CTACCTCTGATAGCCAAGGATGACTTGCCTGTGTCCTTTGTGCCAAAGGATCAGAAATGTGAGCCTTTGAGATAGATGGTTCATAGGCAGTCTCCTTGGCTAGCCTGAGTGGC	c85251_g4_i1:449:561:-;
sof-miR169b-5p	sof-MIR169b	MIR169	TAGCCAAGGATGACTTGCCT	ATTCGTTCAGTAGCCAAGGATGACTTGCCTATACATGGCTATATGCCTGAGAGCCTGTTTCTCGGTGGTAAATTATTGTATGTGCTGAGCATATAGGCATGTCTTCCTTGGCTACTCGGAGCGGCT	c154286_g1_i1:78:203:+;
sof-miR171a-5p	sof-MIR171a	MIR171	TGTTGGCTCGGCTCACTCAGA	TAATGGAATAGTAGCTATGATGTTGGCTCGGCTCACTCAGACCACCTCGTTGTCCATTGCGCGCGAGATCATGTATGCCGCCGCTGGTGTTTCTGATTGAGCCGTGCCAATATCTTAGTACTCTTCCATACATC	c101836_g1_i1:437:570:+;c101836_g1_i2:465:598:+;c101836_g1_i3:468:601:+;c101836_g1_i4:471:604:+;c101836_g1_i5:471:604:+;c101836_g1_i7:437:570:+;c101836_g1_i8:437:570:+;c101836_g1_i9:437:570:+;
sof-miR171a-3p	sof-MIR171a	MIR171	TGATTGAGCCGTGCCAATATC	TAATGGAATAGTAGCTATGATGTTGGCTCGGCTCACTCAGACCACCTCGTTGTCCATTGCGCGCGAGATCATGTATGCCGCCGCTGGTGTTTCTGATTGAGCCGTGCCAATATCTTAGTACTCTTCCATACATC	c101836_g1_i1:437:570:+;c101836_g1_i2:465:598:+;c101836_g1_i3:468:601:+;c101836_g1_i4:471:604:+;c101836_g1_i5:471:604:+;c101836_g1_i7:437:570:+;c101836_g1_i8:437:570:+;c101836_g1_i9:437:570:+;
sof-miR171b-3p	sof-MIR171b	MIR171	TGATTGAGCCGTGCCAATATC	GAGAGAGTGCGATGTTGGCATGGTTCAATCAAATCGCGCGCCCGGGTGACTTAATTTTGCGCTTTCTATCGGTCGAGGTGCTAGTTTCCACGGTTTGATTGAGCCGTGCCAATATCACAACCTTCT	c47178_g1_i1:696:821:-;
sof-miR171c-5p	sof-MIR171c	MIR171	CGTGGTATTGTTCCGGCTCATG	GGAGGAAGATGACGACATGGCGTGGTATTGTTCCGGCTCATGTCCTTCTTGCTTCGAGTCTGTCGTTGGACTTGGACTGGATGTGAGCCGAACCAATATCACTCATGTATTCTTCATTCTGAAA	c8967_g1_i1:138:261:+;
sof-miR171c-3p	sof-MIR171c	MIR171	TGAGCCGAACCAATATCACTC	GGAGGAAGATGACGACATGGCGTGGTATTGTTCCGGCTCATGTCCTTCTTGCTTCGAGTCTGTCGTTGGACTTGGACTGGATGTGAGCCGAACCAATATCACTCATGTATTCTTCATTCTGAAA	c8967_g1_i1:138:261:+;
sof-miR171d-5p	sof-MIR171d	MIR171	GGATATTGGCGCGGTTCAATC	TAAACCTACGGGATATTGGCGCGGTTCAATCAGAAAGCTTGCGCTCCAAAGCCCAGGGGCTCCACTCTTTGATTGAGCCGTGCCAATATCA	c95033_g1_i1:1:91:-;
sof-miR171d-3p	sof-MIR171d	MIR171	TTGAGCCGTGCCAATATCA	TAAACCTACGGGATATTGGCGCGGTTCAATCAGAAAGCTTGCGCTCCAAAGCCCAGGGGCTCCACTCTTTGATTGAGCCGTGCCAATATCA	c95033_g1_i1:1:91:-;
sof-miR171e-5p	sof-MIR171e	MIR171	TATTGGCGCGGTTCAATTCGA	TGCGGTGCAACGCAATGGCCGCGACGGGGTATTGGCGCGGTTCAATTCGAGAGCTCGAGCCCTAGATCGGGGCCAGCCACTGGGGGGCTCTGCTCTCTGATTGAGCCGTGCCAATATCACGTCCCGCT	c95033_g2_i2:270:397:-;
sof-miR171e-3p	sof-MIR171e	MIR171	TGATTGAGCCGTGCCAATATC	TGCGGTGCAACGCAATGGCCGCGACGGGGTATTGGCGCGGTTCAATTCGAGAGCTCGAGCCCTAGATCGGGGCCAGCCACTGGGGGGCTCTGCTCTCTGATTGAGCCGTGCCAATATCACGTCCCGCT	c95033_g2_i2:270:397:-;
sof-miR171f-3p	sof-MIR171e	MIR171	TTGAGCCGCGTCAATATCTCC	TGCTAGCCGCTAGGACGGGAGGGAGGTATTGGTGCGCCTCAATCCGAAGGCGTGGCTGATTGGCGCGACAGCCATGTTCTTGGATTGAGCCGCGTCAATATCTCCCTTTGCTTGT	c101948_g1_i1:3255:3369:-;
sof-miR172-5p	sof-MIR172	MIR172	GCAGCACCATCAAGATTCACA	AAAAGTCGGTGCTTGCAGGTGCAGCACCATCAAGATTCACATCCAGCTCATCCTCAGTGATATGCTATACATAAATATATGCATATGTGATGAGATGAGAATCTTGATGATGCTGCATCAGCAAACACTCACTCATCC	c106569_g1_i2:1472:1597:+;c106569_g1_i3:1519:1656:+;c106569_g1_i4:1519:1656:+;c106569_g1_i5:1518:1674:+;c106569_g1_i6:1521:1677:+;c106569_g1_i7:1519:1656:+;
sof-miR172-3p	sof-MIR172	MIR172	AGAATCTTGATGATGCTGCAT	AAAAGTCGGTGCTTGCAGGTGCAGCACCATCAAGATTCACATCCAGCTCATCCTCAGTGATATGCTATACATAAATATATGCATATGTGATGAGATGAGAATCTTGATGATGCTGCATCAGCAAACACTCACTCATCC	c106569_g1_i2:1472:1597:+;c106569_g1_i3:1519:1656:+;c106569_g1_i4:1519:1656:+;c106569_g1_i5:1518:1674:+;c106569_g1_i6:1521:1677:+;c106569_g1_i7:1519:1656:+;
sof-miR2275-5p	sof-MIR2275	MIR2275	AGGATTAGAGGTAACTGAACC	ATTTGAAGTGAGGATTAGAGGTAACTGAACCATCCATTGGAAGACATGGAACAGGGTTCAGTTTCCTCTAATACCTCATCTTGAATG	c137434_g1_i1:100:186:-;
sof-miR319-3p	sof-MIR319	MIR319	TTGGACTGAAGGGTGCTCCCT	TGGCCGGATGGAAGAGAGCGTCCTTCAGTCCACTCAGGGGCGGTGCTAGGGTCGAATTAGCTGCCGACTCATTCACCCACATGCCAAGCAAACGGCCATGGAAACGAGCTAGCTTTGCAGATGAGTGAATGAAGCGGGAGGTAAAAGCTTCGATCTCGCACCATCTTTGCTTGGACTGAAGGGTGCTCCCTCCTCCCGGCC	c94648_g1_i4:1584:1784:-;
sof-miR390-5p	sof-MIR390	MIR390	AAGCTCAGGAGGGATAGCGCC	AGGGTATGGAACAATCCTTGAAGCTCAGGAGGGATAGCGCCTAGGACATCACATAGATTGGAGCTAGCCATGAGGAGAAAGCAAGAGAGGCAGAGAGATATGTGAATCTCTGAATCCGCTGCTCTCTTTCTCTTCTCAAGGTTGGTTCTGTCTATCAATCTGAAGCGCTATCTATCCTGAGCTCCACGGCTTGTTCTTACCAGTT	c82110_g1_i1:232:436:+;
sof-miR390-3p	sof-MIR390	MIR390	CGCTATCTATCCTGAGCTCC	AGGGTATGGAACAATCCTTGAAGCTCAGGAGGGATAGCGCCTAGGACATCACATAGATTGGAGCTAGCCATGAGGAGAAAGCAAGAGAGGCAGAGAGATATGTGAATCTCTGAATCCGCTGCTCTCTTTCTCTTCTCAAGGTTGGTTCTGTCTATCAATCTGAAGCGCTATCTATCCTGAGCTCCACGGCTTGTTCTTACCAGTT	c82110_g1_i1:232:436:+;
sof-miR393-5p	sof-MIR393	MIR393	CTCCAAAGGGATCGCATTGAT	TCCAGGAAGCTAGTGGAGGACTCCAAAGGGATCGCATTGATCTCACCTGCCGCATGCATGGCGCCGCTGCGCGAGAGAGGACAAGATCAGTGCAATCCCTTTGGAATTTTCCACTCGCGCCTCCCCG	c108514_g1_i1:1791:1916:+;c108514_g1_i2:1790:1915:+;c108514_g1_i3:1789:1915:+;c108514_g1_i4:1786:1912:+;c108514_g1_i5:1789:1915:+;c108514_g1_i6:1789:1915:+;c108514_g1_i7:1789:1915:+;c108514_g1_i8:1789:1915:+;c108514_g1_i9:1789:1915:+;
sof-miR393-3p	sof-MIR393	MIR393	TCAGTGCAATCCCTTTGGAAT	TCCAGGAAGCTAGTGGAGGACTCCAAAGGGATCGCATTGATCTCACCTGCCGCATGCATGGCGCCGCTGCGCGAGAGAGGACAAGATCAGTGCAATCCCTTTGGAATTTTCCACTCGCGCCTCCCCG	c108514_g1_i1:1791:1916:+;c108514_g1_i2:1790:1915:+;c108514_g1_i3:1789:1915:+;c108514_g1_i4:1786:1912:+;c108514_g1_i5:1789:1915:+;c108514_g1_i6:1789:1915:+;c108514_g1_i7:1789:1915:+;c108514_g1_i8:1789:1915:+;c108514_g1_i9:1789:1915:+;
sof-miR394-5p	sof-MIR394	MIR394	TTGGCATTCTGTCCACCTCC	TGAGAGTTCCTTGGCATTCTGTCCACCTCCTTGCCCATCCTCAATATCTGTTGTTTTTGGAGGTGGGCATACTGCCAATGGAGCTGTGT	c82710_g1_i1:703:806:-;c82710_g1_i2:708:796:-;
sof-miR395a-5p	sof-MIR395a	MIR395	GTTCCCTGCAAACACTTCACA	TTGGTTGGTTGTCCCCTGGAGTTCCCTGCAAACACTTCACAAGCTAGACCATTGTATGCCCTTGCACAATGTGGTATCTGATTACCTAGCTAGTGAAGTGTTTGGGGGAACTCTAGGTGTTACCCAGCAATAT	c81309_g2_i1:812:916:+;c81309_g2_i5:34:166:+;c81309_g2_i6:34:166:+;
sof-miR395a-3p	sof-MIR395a	MIR395	TGAAGTGTTTGGGGGAACTC	TTGGTTGGTTGTCCCCTGGAGTTCCCTGCAAACACTTCACAAGCTAGACCATTGTATGCCCTTGCACAATGTGGTATCTGATTACCTAGCTAGTGAAGTGTTTGGGGGAACTCTAGGTGTTACCCAGCAATAT	c81309_g2_i1:812:916:+;c81309_g2_i5:34:166:+;c81309_g2_i6:34:166:+;
sof-miR395b-5p	sof-MIR395b	MIR395	TGAAGTGTTTGGGGGAACTC	AGGTGTAATGTGAAGTGTTTGGGGGAACTCTAGGTGTTACCCAGCAATATTTTACAGGTGTGTGGATCAGTAAATAGTCTTGATAAGGAGGATTACGCTCGGTGTTATCAGGAGTTCCCTTCAAGCACTTCACATGGAGCATTC	c81309_g2_i2:526:698:+;c81309_g2_i3:714:857:+;
sof-miR395b-3p	sof-MIR395b	MIR395	GTTCCCTTCAAGCACTTCACA	AGGTGTAATGTGAAGTGTTTGGGGGAACTCTAGGTGTTACCCAGCAATATTTTACAGGTGTGTGGATCAGTAAATAGTCTTGATAAGGAGGATTACGCTCGGTGTTATCAGGAGTTCCCTTCAAGCACTTCACATGGAGCATTC	c81309_g2_i2:526:698:+;c81309_g2_i3:714:857:+;
sof-miR395c-5p	sof-MIR395c	MIR395	TGAAGTGTTTGGGGGAACTC	GTGTACATAGTGAAGTGTTTGGGGGAACTCTGGGTGGCAAGCAGCAATTTGTTCTAGCTAGCTAGAGGTCTCCGAGTGCAGCATGCACCCTTTTTTCTAAGTGCAGCATGTACTTTGGAGATTGTATTAGATCGACCAGCATATGATATAATAAGATAGTGGAAGGAAACTATTAGGTTTGGTGTCCCCGGGAGTTCTCTACGAGCACTTCACGAGGCACT	c81309_g2_i1:309:529:+;
sof-miR396a-5p	sof-MIR396a	MIR396	TCCACAGGCTTTCTTGAACTG	GGGCATGCTTTCCACAGGCTTTCTTGAACTGTCAACTCGTGGGTGGTGGTATGTTGGATGGAATGCTTGGCTCCTCCCAGCAATTCTCCTCCCCGGCCGTGAGTGAATTGAATTGCGGGGGCTCTCGCTTCGCTCGGCCGGCTCTACCTGTTGATGGTTCAAGAAAGCCCATGGAAACCATGCAG	c105368_g1_i1:1069:1253:-;c105368_g1_i2:1152:1336:-;
sof-miR396a-3p	sof-MIR396a	MIR396	GTTCAAGAAAGCCCATGGAAA	GGGCATGCTTTCCACAGGCTTTCTTGAACTGTCAACTCGTGGGTGGTGGTATGTTGGATGGAATGCTTGGCTCCTCCCAGCAATTCTCCTCCCCGGCCGTGAGTGAATTGAATTGCGGGGGCTCTCGCTTCGCTCGGCCGGCTCTACCTGTTGATGGTTCAAGAAAGCCCATGGAAACCATGCAG	c105368_g1_i1:1069:1253:-;c105368_g1_i2:1152:1336:-;
sof-miR396b-5p	sof-MIR396b	MIR396	TCCACAGGCTTTCTTGAACTG	GCAAGATGGTGGCCATGTTCTCCACAGGCTTTCTTGAACTGTGAACTCGATCGGTTCATGTGGATCCTTCGTTAGCTTGCTTGTCTGGTTGATGGTTCAAGAAAGTCCATGGAAAACATGGCGCGCATCTCTCTT	c107377_g1_i11:1411:1514:-;c107377_g1_i4:1411:1514:-;c107377_g1_i7:1393:1527:-;
sof-miR396b-3p	sof-MIR396b	MIR396	GTTCAAGAAAGTCCATGGAAA	GCAAGATGGTGGCCATGTTCTCCACAGGCTTTCTTGAACTGTGAACTCGATCGGTTCATGTGGATCCTTCGTTAGCTTGCTTGTCTGGTTGATGGTTCAAGAAAGTCCATGGAAAACATGGCGCGCATCTCTCTT	c107377_g1_i11:1411:1514:-;c107377_g1_i4:1411:1514:-;c107377_g1_i7:1393:1527:-;
sof-miR396c-3p	sof-MIR396c	MIR396	TCCACAGGCTTTCTTGAACGG	TTAACTTTTGCCTTCTTCAAGCTACCTTGTGGCCCAGCACATGGCAATGAGCTAGCAGCAGCAGGCACCTCCTTGGTGGTCTTTTTGGGTTGGTTTTCCACAGGCTTTCTTGAACGGTGACGGTTTC	c93111_g1_i1:664:790:-;c93111_g1_i3:667:793:-;c93111_g1_i6:521:647:-;c93111_g1_i8:992:1118:-;c93111_g1_i9:849:975:-;
sof-miR408-5p	sof-MIR408	MIR408	ACAGGGATGAGGCAGAGCATG	GAAGATGGGTATGGTTGGAGACAGGGATGAGGCAGAGCATGGGATGGGGCCATCAACAAAATTTCCAATTTCTGTCCTCCGCTAGGCCGCTACTGCATTTCTGTTTGCTTGCTCACAAAACGGAGGGATTTGTGAGAGTTATCAGGCAGAAAGAACAAAGAAGGTGCCTCCCTGGTGAAGTGGTGATGGCCTGACCTGAGAGGGCTGAGAGCTCAGCTGGTGTCCTGGTGTTGTTGCTTCCTCCCCTGCACTGCCTCTTCCCTGGCTCCCCACCGTTGCCCTTGCC	c99840_g1_i1:755:1040:-;c99840_g1_i2:755:1026:-;c99840_g1_i4:755:1040:-;c99840_g1_i5:794:1065:-;c99840_g1_i6:803:1088:-;
sof-miR408-3p	sof-MIR408	MIR408	CTGCACTGCCTCTTCCCTGGC	GAAGATGGGTATGGTTGGAGACAGGGATGAGGCAGAGCATGGGATGGGGCCATCAACAAAATTTCCAATTTCTGTCCTCCGCTAGGCCGCTACTGCATTTCTGTTTGCTTGCTCACAAAACGGAGGGATTTGTGAGAGTTATCAGGCAGAAAGAACAAAGAAGGTGCCTCCCTGGTGAAGTGGTGATGGCCTGACCTGAGAGGGCTGAGAGCTCAGCTGGTGTCCTGGTGTTGTTGCTTCCTCCCCTGCACTGCCTCTTCCCTGGCTCCCCACCGTTGCCCTTGCC	c99840_g1_i1:755:1040:-;c99840_g1_i2:755:1026:-;c99840_g1_i4:755:1040:-;c99840_g1_i5:794:1065:-;c99840_g1_i6:803:1088:-;
sof-miR437a-3p	sof-MIR437a	MIR437	TAAAAGTTAGAGAAGTTTGAC	ATAGTCAAACTTATCTAACTTTAACCAAGTTACTAGAAAAATGCACCAACATCTAGAATATCAAATTAGTTTCATTAAATTTTCCACAAAATGTCTTGATAGTGTGTTTATTAAACTAGTAGACGTTAATATAATTTTCTAAAAACTTGGTCTAAAAGTTAGAGAAGTTTGACTTA	c71204_g1_i1:594:769:+;c71204_g1_i2:26:201:+;
sof-miR437b-3p	sof-MIR437b	MIR437	TCAAAGTTAGAGAAGTTTGAC	CTTTGTCGTAAGTTAAACATCTCTAACTTTGGCAAATACTTTTAAAAATATTTAACTTCTTAAAGTTCAAATAAATGCACATGGAGAATTTAAGGAAACAAATTTGATGTTATAGATGTTGGTGCATTTTTGTATGAACTCGATCAAAGTTAGAGAAGTTTGACTTAAAACAAA	c89197_g2_i1:378:573:-;c89197_g2_i3:378:551:-;
sof-miR528-5p	sof-MIR528	MIR528	TGGAAGGGGCATGCAGAGGAG	GTAGCAGCAGCAGTGGAAGGGGCATGCAGAGGAGCACGAGGCTTGGCTAAAAGCCGACCTGTGCTATGCTACCCCTCGCTGGCTCTCCTGTGCCTGCCTCTTCCATTCCTTCTGCTA	c80400_g1_i1:308:424:+;
sof-miR528-3p	sof-MIR528	MIR528	CCTGTGCCTGCCTCTTCCATT	GTAGCAGCAGCAGTGGAAGGGGCATGCAGAGGAGCACGAGGCTTGGCTAAAAGCCGACCTGTGCTATGCTACCCCTCGCTGGCTCTCCTGTGCCTGCCTCTTCCATTCCTTCTGCTA	c80400_g1_i1:308:424:+;
sof-miR5384-3p	sof-MIR5384	MIR5384	GGAGAGCGCCGCCGTCGATGT	TGCCGCCGGAATCGGAAGCAATGCATTGTCAGTCGGTGGGGGTGTCCCCAGCTGCCGGTGAGGAGAACTGGATCGTCGTCGCCGTTCGCGGAGATGCACCAGCCGCCGCCTCCATGGGTTCGTCGTGGACGAGCCCCGCCCAGATCCGCCATGGGCAGATGGTTGCCGGGGGCACAATAGGGAGAGCGCCGCCGTCGATGTTGCAGGTGGC	c98712_g2_i1:385:595:-;c98712_g2_i3:256:466:-;
sof-miR5564a-5p	sof-MIR5564a	MIR5564	AATTCGTCGAACAGCTGCAGC	GCAATTCGTCGAACAGCTGCAGCGAGTCGTTGTCGTGGTCAGCGCGAGCGCACACGCACTGCAGCTGTTCGGCGAATTGTC	c100981_g1_i4:1054:1134:-;
sof-miR5564a-3p	sof-MIR5564a	MIR5564	ACTGCAGCTGTTCGGCGAATTGT	GCAATTCGTCGAACAGCTGCAGCGAGTCGTTGTCGTGGTCAGCGCGAGCGCACACGCACTGCAGCTGTTCGGCGAATTGTC	c100981_g1_i4:1054:1134:-;
sof-miR5564c-5p	sof-MIR5564c	MIR5564	AATTCGTCGAACAGCTGCAGC	TCCTGGAAGCAATTCGTCGAACAGCTGCAGCGCGAGAGGGTGGTAGGCCTCAGCCTCGACACGCGCACGCGAGCTGTTTGGCGAATTGCTCCCATGCCAGGC	c104273_g1_i3:195:296:+;c104273_g1_i7:195:296:+;
sof-miR5564b-5p	sof-MIR5564b	MIR5564	AGCAATTCGTCGAACAGCTGG	CCTGCCGTGCGGGAGCAATTCGTCGAACAGCTGGAGGCGCGCCACCGCGGCCGTGCCGCGCGATGCCGGGCAACCTGAGCCTCGACCACACACTCCAGCTGTTCGACGAATTCCTCCTCCACGCCAG	c93726_g2_i13:100:226:-;
sof-miR5564b-3p	sof-MIR5564b	MIR5564	AGCTGTTCGACGAATTCCTCC	CCTGCCGTGCGGGAGCAATTCGTCGAACAGCTGGAGGCGCGCCACCGCGGCCGTGCCGCGCGATGCCGGGCAACCTGAGCCTCGACCACACACTCCAGCTGTTCGACGAATTCCTCCTCCACGCCAG	c93726_g2_i13:100:226:-;
sof-miR5568a-5p	sof-MIR5568a	MIR5568	TCCATTCCAAATCGTAAGTTG	TATTACTCCCTCCATTCCAAATCGTAAGTTGTTCTAACTTTTTTAGATGTAGTCTTTTGTACGTATCTAGATATAATGTATATCTAGGTATGTAGCAAAAACTATGAACCTAGAGAAGCTAAAATGACTTACAATTTCGAACGGAGGAAGTACAA	c104411_g4_i1:121:275:+;
sof-miR5568b-5p	sof-MIR5568b	MIR5568	AAATTATAAGACGTTTTGGCT	AAATTATAAGACGTTTTGGCTTTTATAGACATAGTGTACATCTAAGTTCATAGCAAAAGCTATGCATCTAAAAAAAACCCAAACCGTCTTACAATTTT	c74054_g1_i1:1:98:+;
sof-miR5568c-5p	sof-MIR5568c	MIR5568	CAAATTATAGATTGTTTTGGC	CCCTCCGTCCCAAATTATAGATTGTTTTGGCTTTTTTAGGTACATAATTTATGCTATGCGCTTAGGTATACATTATGTATGCACACTAAAAACTAGTATCTAAAAAAGACAAAATGACCTATAATGTGGAACGGTGGGA	c79103_g1_i2:88:226:-;
sof-miR5568d-3p	sof-MIR5568d	MIR5568	TCCATTCCAAATTATAAGACG	CATGAAGTATGATACAATTGGGGTTGAGGAAATGGAGCGTGAGGATTCTTCTGACTTGAATGCATTTGTAGATGAGGTAGATAGTGAGGAGTATGAAGACAGTGATTATGATGACTCTGATGATGAGTTTGTTCGATAATTCATTTCATCAGTCATTAGATTGTCAATTTCGAAGTATGTGGTTGGTACGCGAAATATCAAACTATAGCTTAGAGGTCCTGTCCTGTATGTTCAGATATCCTTCAACATTGTATGTTATAACTGCATAAGGATCCATTTCTCATCTTCCTTACCGACGTATTCTCTCCATTCCAAATTATAAGACGTT	c87843_g1_i1:1:328:-;
sof-miR5568e-5p	sof-MIR5568e	MIR5568	AAATTATAAGACGTTTTGGCT	CCAAATTATAAGACGTTTTGGCTGTCTAGATACATAGTAAAAACATTGTATCTACAAAAGTCAAAACATCTTATAATTTGGA	c88165_g1_i1:1:82:+;
sof-miR5568e-3p	sof-MIR5568e	MIR5568	TCAAAACATCTTATAATTTGG	CCAAATTATAAGACGTTTTGGCTGTCTAGATACATAGTAAAAACATTGTATCTACAAAAGTCAAAACATCTTATAATTTGGA	c88165_g1_i1:1:82:+;
sof-miR6223a-3p	sof-MIR6223a	MIR6223	TAGCATGTTCCTCCTAAGAGC	TGAGGAGCTATTCTTTGTTCTTGGGAGGAGCTTGCTAGGAATTTTCTCAAAGTCAGCCCTTGACTTTTAGAAAGGTCCTAGCATGTTCCTCCTAAGAGCATGCTCTCTC	c101473_g4_i1:190:298:+;
sof-miR6223b-5p	sof-MIR6223b	MIR6223	CTTGGGAGGAGCATGCTAGGA	GCTATTTGTTCTTGGGAGGAGCATGCTAGGAATTTTCTCAAAGTCAGACGTTGACTTTCAGAAAGTTCCTAGCATGTTTCTCCTAAGAGCATGCTCT	c97121_g1_i6:28:124:+;
sof-miRN001-5p	sof-miRN001	MIRN001	AAACCTGACCAGCAGAACAGGGC	AAACCTGACCAGCAGAACAGGGCCCATGATTGACCAGATATTTCACGTTAGACACTATTTGAGGTAGAGGGAAAAGAACAACCCTGCTTCTACTTTGTTTCTAACTATGGGTATCTGTTGGGCGTTGTCAGGGTG	c26218_g1_i2:1:135:+;
sof-miRN002-5p	sof-miRN002	MIRN002	TATCCATCGTATCCAATCTG	AAACTCGATCTATCCATCGTATCCAATCTGAATGCCCCAGATGAGAGGTGAGTATCCTCCCATCCCTCTGGCTGATTCAGGCCCAATTAGATTTGGTCCAATTAACAGCAAAGGTGATTGAGAAGATGAGGGGATTATCACCTCTTAACTGAGCCATTCAGATTGGATCACATGGACGGGATTGAGTTTG	c76955_g1_i1:271:460:-;
sof-miRN002-3p	sof-miRN002	MIRN002	GATTGGATCACATGGACGGGA	AAACTCGATCTATCCATCGTATCCAATCTGAATGCCCCAGATGAGAGGTGAGTATCCTCCCATCCCTCTGGCTGATTCAGGCCCAATTAGATTTGGTCCAATTAACAGCAAAGGTGATTGAGAAGATGAGGGGATTATCACCTCTTAACTGAGCCATTCAGATTGGATCACATGGACGGGATTGAGTTTG	c76955_g1_i1:271:460:-;
sof-miRN003-5p	sof-miRN003	MIRN003	CTGTTTGGATCCATTAGCACT	AAAGCTGCCCCTGTTTGGATCCATTAGCACTAACAATTAGCAGCTAAAGTTAGTACTAGTGGATCCAAACAGAC	c35127_g1_i1:1:74:-;
sof-miRN003-3p	sof-miRN003	MIRN003	TACTAGTGGATCCAAACAGAC	AAAGCTGCCCCTGTTTGGATCCATTAGCACTAACAATTAGCAGCTAAAGTTAGTACTAGTGGATCCAAACAGAC	c35127_g1_i1:1:74:-;
sof-miRN004-3p	sof-miRN004	MIRN004	AGAGAAGTTTGACTTAGAACAA	AAAGTTCATTTGACTTTCTTCTATGTCAAACTTCTTTTAACTTTGACCAAGTCTGTAGAAAAAGCCACCAACATTTAGAACATCAAATTTGTTTTAGATTCTTCATGCAATATATTTTGTTAGAGAATTTATTTGAACGTGGAGATATCAATTTATTTTTCTAAAACGTGGTAAAATTAGAGAAGTTTGACTTAGAACAAAGTGAACTCT	c103718_g2_i1:159:368:-;c103718_g2_i2:122:331:-;
sof-miRN005-5p	sof-miRN005	MIRN005	ACGTAAGCAAGGTCAACTCG	AAATCCTCGCCGAGCTGATCACGTAAGCAAGGTCAACTCGTACGGATGGTTATTTATTCACATGTCCCGATATCGTCGTAGTAGTCTGTCAATCACCGTACCTAAACGTAGTATATATAAATAAAAACTTAGAAAATAGTTAGAAAATTATAGAAAATCCGTACTAGTTGAACTTGCGGACCGTGTTCAGCTCGGCAAGCATGTTC	c93289_g6_i1:98:303:-;
sof-miRN005-3p	sof-miRN005	MIRN005	AGTTGAACTTGCGGACCGTGT	AAATCCTCGCCGAGCTGATCACGTAAGCAAGGTCAACTCGTACGGATGGTTATTTATTCACATGTCCCGATATCGTCGTAGTAGTCTGTCAATCACCGTACCTAAACGTAGTATATATAAATAAAAACTTAGAAAATAGTTAGAAAATTATAGAAAATCCGTACTAGTTGAACTTGCGGACCGTGTTCAGCTCGGCAAGCATGTTC	c93289_g6_i1:98:303:-;
sof-miRN006-5p	sof-miRN006	MIRN006	ATCTTCAATCTAAACGAGGGCTT	AAATCTTCAATCTAAACGAGGGCTTAATTAGTTTATTGTCTCTCTCTTGATGTTGCTCCTGAAATCTCAACCATGCCTTTCTCTCTTGCCAAATCCGATCAGCCTTTTTTTAGCCCCGGGCAAAGGTTGTGGTGCCGTGGTGGCAATTGGCATGCCGATGTTCTTTTCTTGAAAGACTTGAGAAGAGTCGTTTCTTCTGGTATATCTCGCCCTTGTTTAGATTGGGAAAA	c93107_g1_i7:2:231:-;
sof-miRN006-3p	sof-miRN006	MIRN006	GCCCTTGTTTAGATTGGGAAAA	AAATCTTCAATCTAAACGAGGGCTTAATTAGTTTATTGTCTCTCTCTTGATGTTGCTCCTGAAATCTCAACCATGCCTTTCTCTCTTGCCAAATCCGATCAGCCTTTTTTTAGCCCCGGGCAAAGGTTGTGGTGCCGTGGTGGCAATTGGCATGCCGATGTTCTTTTCTTGAAAGACTTGAGAAGAGTCGTTTCTTCTGGTATATCTCGCCCTTGTTTAGATTGGGAAAA	c93107_g1_i7:2:231:-;
sof-miRN007-5p	sof-miRN007	MIRN007	AATTATAAGACGTTTTGGCTT	AAATTATAAGACGTTTTGGCTTTTATAGACATAGTGTACATCTAAGTTCATAGCAAAAGCTATGCATCTAAAAAAAACCCAAACCGTCTTACAATTTT	c74054_g1_i1:1:98:+;
sof-miRN008-3p	sof-miRN008	MIRN008	AAGTTGTAGAACTCATCGATA	AAATTGTAGAACTCGTCGAGGTCTATAATTTTGGTTTTGGTCCTTTCTCCATATGAGTTCATCAAAATAATTCAAAATTTTGAATTTCAAAATATGATAACTTTAAACAAATTTTTGGGATAATAAATGATTTCAAATGGAAAAGTCATCGACAACAAAGTTGTAGAACTCATCGATATCTATAACTT	c60313_g1_i1:376:563:-;
sof-miRN009-5p	sof-miRN009	MIRN009	AAATTTGGATCTAAACACAGCCT	AAATTTGGATCTAAACACAGCCTATACTACTAGCAGTATTCTTTCCCTTGGCTGCAAGTACTACTAGTAAATCTTATTCCATGGCCAGTCTGATTAATACTATGATAATGACAGTGGATGTTCCTACCAACACGCATAACCCCCATATAAAAGACTGGAGCACGTGATGGGAGCGACGGACGAGAATGGAGCCTGGGGAAACAACAAACACGGAGAAGGAAGGAATCCCAGGGGGGGCGACGAGAAGTGGACAGGCAGAGCATGGGGGCAGGATGTCCAGTCAAATCCAAGCCCCAAAAGTTAGCTGTGCTAGTATCTGAGCAA	c69209_g1_i3:1:324:+;
sof-miRN010-5p	sof-miRN010	MIRN010	ACAGGGAGACACATAAAGGGAC	AACAGGGAGACACATAAAGGGACCTTTTTTGTCTTGTCCAGATCAGATTACACATAAATTATCTGATGCTTACTTCAAACAGCAGCAGTTAAATCATTTTGAGAATGACCACTTGAAGTTACCTGTAGTTTGCTACTATGTAAACCAGTGCTCTGCCACTCTACATCGGTGCACATGAAAATGGTGATTGAAGTTAACTTAGTTGTCCAGCATACATGAACAAGGTTCTTTCTGCTGCTACAACTACAAGCAGAACCAGCAAGTCATATGAAACCTGTTCTTGCTTTGTCTATATCCCATGGATTTCATTTTTCCTGTCCTGTGTCCTGTGTC	c87701_g1_i1:131:463:-;
sof-miRN011-3p	sof-miRN011	MIRN011	ATATCTGAGGACATGACCGTTG	AACATTCTATTTGATGGACTCATGGCTCCCATATACAGTGGTGTTGTGATGTATATCTGAGGACATGACCGTTGTTTGGATGTT	c108079_g2_i2:163:246:-;
sof-miRN012-5p	sof-miRN012	MIRN012	TCGGTCTCGATTAGTTCAGTTCG	AACCGAGAAATTTCGGTCTCGATTAGTTCAGTTCGATTCGGTTTCGGTTATAACCGAACTAACCGAGCCAGAGATTTCAGCAAC	c42225_g1_i1:79:162:-;
sof-miRN012-3p	sof-miRN012	MIRN012	AACCGAACTAACCGAGCCAGAGA	AACCGAGAAATTTCGGTCTCGATTAGTTCAGTTCGATTCGGTTTCGGTTATAACCGAACTAACCGAGCCAGAGATTTCAGCAAC	c42225_g1_i1:79:162:-;
sof-miRN013-5p	sof-miRN013	MIRN013	TCGATGACCCGGGACTGAAGG	AACCGGGACTAAAGGTCCCTCTTTAATCCCGGCTCGATGACCCGGGACTGAAGGTTCCACCTTTAGTCCCGGGATCGTTGTCCCGGCGCGGTA	c118745_g1_i1:512:604:-;
sof-miRN013-3p	sof-miRN013	MIRN013	TTTAGTCCCGGGATCGTTGTCC	AACCGGGACTAAAGGTCCCTCTTTAATCCCGGCTCGATGACCCGGGACTGAAGGTTCCACCTTTAGTCCCGGGATCGTTGTCCCGGCGCGGTA	c118745_g1_i1:512:604:-;
sof-miRN014-5p	sof-miRN014	MIRN014	GAGGAGCTTTGATTCTACGAG	AACGGACGTCAAGGAGGAGCTTTGATTCTACGAGGGAGAGCGACAACGGTCGTGGGAGACCGTGTTCCCTTCCTCATAGAATCGGAGCTCTTCCTTGACCAAGTA	c93289_g6_i1:322:426:-;
sof-miRN014-3p	sof-miRN014	MIRN014	CATAGAATCGGAGCTCTTCCT	AACGGACGTCAAGGAGGAGCTTTGATTCTACGAGGGAGAGCGACAACGGTCGTGGGAGACCGTGTTCCCTTCCTCATAGAATCGGAGCTCTTCCTTGACCAAGTA	c93289_g6_i1:322:426:-;
sof-miRN015-3p	sof-miRN015	MIRN015	CACCACCAGCGTCGTCGTCGC	AACGGCGCGCCGCTGTCGCTGGCGGCGGTGGTGTTCGCGCTCTTCGTCTTCGCCACGTTCCTGTACAACGAGGACATCAAGTCCATCACCGACTTCCAGTTCAGCTCGGGCGCCATCCGCGCCAAGTCCCCCGACCTGCACCTCCTGCAGGAGGCCGAGGCCGCCGCGCACGCCGCCGTCAACACCCTGGCCAAGCGCGGGGAGGAGGTCATCGTGCGCGTTCTCGAGGCGCCCGCCGCCGCGGGGACGGGGGCGCTAGTGTCGCAGGCGGCCGCCGTCAACACCACCAGCGTCGTCGTCGCGGCCGCCGCA	c88235_g4_i2:727:1038:+;c88235_g4_i3:716:1027:+;
sof-miRN016-3p	sof-miRN016	MIRN016	ATCTTTAACTCTGACATTACA	AACGTTGCTTTTCCTGTTATACAGTTAAGGATACAATCTGATCAATATGGTTCAGTTAGCTTTTCTACATCAGCATGAAACTTTTTACACCCTTACAATTCAGTTTCCTTCTGTTGGAATAGTGCAATAGAAACATGTGGTCTAAGCTATCTCTTTGCTATCTTTAACTCTGACATTACAAAGCAGCAAT	c83275_g1_i2:563:752:-;c83275_g1_i4:563:752:-;
sof-miRN017-3p	sof-miRN017	MIRN017	GATTCTGACTTAGAGGCGTTCA	AAGACCCCTACTGCAGGTCGGCAATCGGGCGACGGGCGCACGCGTCGCTTCTGGCCCGGATTCTGACTTAGAGGCGTTCA	c15629_g1_i1:1:80:-;
sof-miRN018-5p	sof-miRN018	MIRN018	AAGATCTGTGGCTCCGAGGTACC	AAGATCTGTGGCTCCGAGGTACCGACCACGTCAACGCCACCTAGGATGCCCTGCTGTGCTCAGCTAGGCACCTCGGAGCCAAGATCTG	c147403_g1_i1:1:88:+;
sof-miRN019-3p	sof-miRN019	MIRN019	TCCGTGATCTGTAATGAAGCCT	AAGATGAGGGAGAGATCCAAGTAGGCTGGTCCATGCAGTGTCAGCTCGAGTCTTTGCGTTCGGTTGCTGTTTACTAAATAATTCTAGTTTTTTTAGTAACGGCGTCGTCTGTAATGTATCCGAAGATTTTTACAATCCGTCTATCCGTGATCTGTAATGAAGCCTACCGTCATCT	c79062_g1_i1:15:189:+;
sof-miRN020-3p	sof-miRN020	MIRN020	TATACAGTAGAGTTGGTGAGCCT	AAGGCGAAGGCAGCTCATGGTGGATGGGGAGCGTGACTAGCTGTCGGGTGTGTGTGCCGGGACAGTGGGCGGTGTGGCCAACAGCCGTATACGCGCACATGGCGGACGGGCTCCGGTGGCCGTATACGCCTCAACCTGCACGGCGAGCTATTTTGACTATACAGTAGAGTTGGTGAGCCT	c105341_g1_i2:1:180:-;
sof-miRN021-5p	sof-miRN021	MIRN021	ACTGTTCGCTGATTTATTGTAGA	AAGTACTGTTCGCTGATTTATTGTAGAGAAAAATATTGTATGACGGCTGATAAGTCAAGCTAATAAGTTCAAGTGAACATGCTTG	c93216_g2_i1:3148:3232:-;c93216_g2_i2:754:838:-;
sof-miRN022-5p	sof-miRN022	MIRN022	CGGCACCGTCGCATAGAACCT	AAGTTCTATGCGGCACCGTCGCATAGAACCTCCGTGCGACAACCTCTGCTTGTTGCACGCAGGTCCCACCTACAGGCAAGGCGATCAGCGGTGCCGCGCGATCAAGCCAAGCAGTTAGATTTTTGAAAGGTGTCGTATCACGTGATTAGGTGGTGTCGCACGGAGCTTCTATGTGACGGTGTCGCATAGAATTTT	c95557_g1_i4:419:613:+;
sof-miRN023-5p	sof-miRN023	MIRN023	AATACTCTATATGCTTTGGAC	AATACTCTATATGCTTTGGACTTCAATGAATAGCCAACAAGAAAACCTATATCACAACGTCTTTAAAACTTCCCTAGGTGTTGCCGCTTCTTGTAGATGTAGCACTTGCAACCAAACACCCTAAAGAAGGAGACGTCCGGCTTCTTCCCATTGAGCAATTCATACGGTGTCTTGACAAGGAATTTTTGAAGAAATAGGCGGTTGGATGCATAACATGCGGTGTTG	c33780_g1_i1:1:225:+;
sof-miRN024-5p	sof-miRN024	MIRN024	CTCCCTCCGTCCTTGATTTAG	AATATGCTATCATGCTACTCCCTCCGTCCTTGATTTAGAGGCGCACTAGAATTTTTCAGAGACCAAGGAAGCCATAACTACCGTAACTCTCTAGCCACAAACGCCGCAAAATCCTCCGTTCCCACGCTGCATGCCAGACGGTTTGACTCCCTGCGTGGTCGCATGCACAGTTCGACCCCCCGGAACACCCGTGGCCCGCGCTTGCTGCAATAACTCCGCACGGGAATACAAGAAGTGAGCGCCGGCTCCAATGCACCAAAACGGCTTAGGTGCCTGTAAATTCATAAACCTTTTTCAGAGCTAGTGCGCCCCTCAATCAAGGACGGAGGGAGTATGATGCTATC	c100437_g3_i2:92:435:+;
sof-miRN024-3p	sof-miRN024	MIRN024	CAATCAAGGACGGAGGGAGTA	AATATGCTATCATGCTACTCCCTCCGTCCTTGATTTAGAGGCGCACTAGAATTTTTCAGAGACCAAGGAAGCCATAACTACCGTAACTCTCTAGCCACAAACGCCGCAAAATCCTCCGTTCCCACGCTGCATGCCAGACGGTTTGACTCCCTGCGTGGTCGCATGCACAGTTCGACCCCCCGGAACACCCGTGGCCCGCGCTTGCTGCAATAACTCCGCACGGGAATACAAGAAGTGAGCGCCGGCTCCAATGCACCAAAACGGCTTAGGTGCCTGTAAATTCATAAACCTTTTTCAGAGCTAGTGCGCCCCTCAATCAAGGACGGAGGGAGTATGATGCTATC	c100437_g3_i2:92:435:+;
sof-miRN025-5p	sof-miRN025	MIRN025	TTTGCACACATGCATGAATCA	AATGGGGGCATTTGCACACATGCATGAATCATATATTTTTTGAAATCTAGCCCTATAGGACTTCATTGAGTGTGACTGCAAACGCTCTCTTA	c90818_g1_i1:1692:1783:+;c90818_g1_i2:1692:1783:+;c90818_g1_i3:1692:1783:+;
sof-miRN026-3p	sof-miRN026	MIRN026	TCTGATGTGTCAGGGACTAAACT	AATTAGCTCATGTTTAGTCCTTGTAGTTAGCATCCGAATGTCTGATGTGTCAGGGACTAAACTTCAGTCCCTG	c103876_g6_i1:78:150:+;
sof-miRN027-5p	sof-miRN027	MIRN027	AATTATAAGACGTTTTGGCTT	AATTATAAGACGTTTTGGCTTTTTAAGATACATAGCATTTGCTATGTATTTAGGTATACTCTATGTCTAGATACATAACAAAAATAATGTATCTAAAAATGCCAAAACGTCTTATAATTT	c55678_g1_i1:1:120:+;
sof-miRN028-5p	sof-miRN028	MIRN028	TAAGCCCATGAACTCTCAAAT	AATTCTTATCTAAGCCCATGAACTCTCAAATCGATCATCTGGATCCTTCAACTTTTCAAGTGGTTCATTTTATGTCCACTCTAGGTCCAATCATGGACTTGAATTTACACTTTGAATGAATCACTTGAAAAGTTAAAGGAACTAGATTATTACTTTGAGAGTTTATGGACCCAGATGGGAATA	c97268_g1_i8:89:271:+;
sof-miRN028-3p	sof-miRN028	MIRN028	TTGAGAGTTTATGGACCCAGA	AATTCTTATCTAAGCCCATGAACTCTCAAATCGATCATCTGGATCCTTCAACTTTTCAAGTGGTTCATTTTATGTCCACTCTAGGTCCAATCATGGACTTGAATTTACACTTTGAATGAATCACTTGAAAAGTTAAAGGAACTAGATTATTACTTTGAGAGTTTATGGACCCAGATGGGAATA	c97268_g1_i8:89:271:+;
sof-miRN029-5p	sof-miRN029	MIRN029	AATTGCTGGACATGTCGCCT	AATTGCTGGACATGTCGCCTTTTCCAAAGTTAAGATGGCTCCAGTGCATTATACTCTGAGAAAACCTAAATCAGATGTATGCAACTCACCCCTTATAAATAAAGATAGCTATGAAGAGCCAAGGTTGCAGGATTTGAATGTTTCACCTTAGAAAAACATCCAAGAAACGGTGAGCATGTTGGCTATTT	c90720_g1_i1:1:188:+;
sof-miRN030-5p	sof-miRN030	MIRN030	TAGATGCCTAGTATGTGTGAACT	ACAACTAATTTAGATGCCTAGTATGTGTGAACTGAATTTTTTAGAATGTCCGTATGTGCGAACTAAATGTCAGAAATGTGCGAATTGATATTATAATGTCCGAAAAAGATGTGTGCTTATGCTGTGTCATAGGAGTAAT	c94026_g1_i1:1135:1273:+;
sof-miRN031-3p	sof-miRN031	MIRN031	ACGGTGTTTGTTGGGTCTCAA	ACACAAGGCGCCGACGAGCCCGGGACATTAGGCGTGCGGCTGAACGCGTGGCCAGAGCGGCATCAGCGCAGGAGGAAGCCACCACGAGTGGCTAGGAAGGAAATTAGATTACTTTCCCTGCTTTATTCCCTTAAGATTAGGAGGTGCTGTTTCCCTAATTTTAGTAAAGACGGTGTTTGTTGGGTCTCAACT	c103826_g6_i3:70:261:+;
sof-miRN032-5p	sof-miRN032	MIRN032	CACTTTCAATGGGACGGAGGG	ACACTTTCAATGGGACGGAGGGAGCAGCTCGGCACAAATACCAGCACCACTCTTCCTGCTGCCCATCTTTGCTCTTCTTCCGTTCATCAGTTGTAGTGC	c93391_g1_i1:1:99:+;c93391_g1_i2:1:99:+;
sof-miRN033-3p	sof-miRN033	MIRN033	TACGACGAGGATAAAGACCCT	ACAGGTCTGTCTTTTTTTATAACAAAACAAATTCGAAGCAATTTTCTCTTATCCTCGTTTGTCCCTTCCTTTAGATAAATACTCAAAATCCCCTTACAATTGCAAAAAATTGCAATTGGTACTCAAAATACTTCAATTGGTACACGCAAGAAATAGGCCAATTCGGCAGCTTTTTGTTCAATTTCTCGTGGAGTAAAAAACTTCTCATCAGTACGAGTCAAGGGAATGACCCCCTGGCCCCGGATTTCCATATAAAGGATACGACGAGGATAAAGACCCTCTTTAACCTG	c36528_g2_i2:671:960:-;
sof-miRN034-3p	sof-miRN034	MIRN034	ATTCCGTAGCAACCGAACATGCC	ACATACCTTTAGGGCTCGTTCGGTTGTTCCGGAATGAGCCCAGGAACCGTTCCTGCCGATGATGGTTATTCAAATTAACAAAGCAATCCGGCTAGGAATCTATCATGGAGGTCATTCCGTAGCAACCGAACATGCCCTTAGGTTGG	c90252_g2_i1:1062:1207:-;
sof-miRN035-3p	sof-miRN035	MIRN035	TAAGAGGAAGATGAACAGTACA	ACATTTAGATTGTTTCAGTTCACATCATCTTACATGGCTACATGCGTCATCAAAGGATTTCGATGACTGTTAGCAACCCAGCAGGATTCACCAATTGTTAGCAACCCAGCACGATTCACTAACAGACAGCTTGATTCAAGTAACAAATCAGGGTACAAAGAGGAAGAAGGTTGCTACAGAGATGCTAAGAGGAAGATGAACAGTACAATAAGGTAAA	c87694_g8_i1:53:269:+;
sof-miRN036-3p	sof-miRN036	MIRN036	GTCCACCGCGTGCTTCGGCTAG	ACCACGATGGCTGGCGATGGAGCTGATGTGGGCGCTCGTGCACGTCCACCGCGTGCTTCGGCTAGTGCCAAAGGC	c106050_g1_i1:18:92:+;c106050_g1_i2:49:123:+;c106050_g1_i3:49:123:+;c106050_g1_i4:49:123:+;c106050_g1_i5:49:123:+;c106050_g1_i6:49:123:+;
sof-miRN037-3p	sof-miRN037	MIRN037	AACAGAAGTGCTAGCGCCCGGAT	ACCATTCCGCCGACAGGTCACGGGCACCTGGATCCTTCGCCCTCATCAAACGAGGAACAACAGAAGTGCTAGCGCCCGGATGGAAGGATGG	c1498_g1_i1:190:280:+;
sof-miRN038-5p	sof-miRN038	MIRN038	TGTTTGGTTTGAGGGTTGGAGCC	ACCCATTTCGTGTTTGGTTTGAGGGTTGGAGCCGTTCTATTTTTTTTTGTTTGCTACGAGGAATCAAGTGGGTTGGGATGGATGGTACTGTAAACCCCATCACTTGCTATATATGTGGGACTCAACTGTCAGCGACATGTCTCCTTCTTCCACCTACCGTCGCGACGGTGCGCCCCGGTGGCCCTACTCTGCCCCGGCGGCTGACGTGCCCCGGCGGCCCTACTCCACCACCGTGCCGCCCTGCTCTGCCCCGGCGGCCGATGCGCCCCAGCGGCCCAAGACCCCTTCTTCCCCATCCAGGCCATGGATCTGCAAGCTCCTCCTGTGCCACTGCTCCTCCTCCTCCGCAACTGGTGTGGGC	c79163_g1_i1:400:760:-;
sof-miRN039-5p	sof-miRN039	MIRN039	TAAATCGATTTGTAGGGGCGGCT	ACCGGCCCTATAAATCGATTTGTAGGGGCGGCTACAGTACGAACCGCCCCTACAAATCGATTTGTAGAGACCCTTGCGTAGGGGCGGCTGGG	c140047_g1_i1:9:100:+;
sof-miRN039-3p	sof-miRN039	MIRN039	CCGCCCCTACAAATCGATTTGTA	ACCGGCCCTATAAATCGATTTGTAGGGGCGGCTACAGTACGAACCGCCCCTACAAATCGATTTGTAGAGACCCTTGCGTAGGGGCGGCTGGG	c140047_g1_i1:9:100:+;
sof-miRN040-3p	sof-miRN040	MIRN040	GCGGCGTGCGTCGTCGTCGTC	ACCGTGCTGTCCGTCGGCGGCAGCGGCGCCGCCACACTCTTCTCGACGCCGGCTGCGGCGTGCGTCGTCGTCGTCGTGCTTTCGG	c103935_g2_i1:473:557:+;c103935_g2_i2:678:762:+;
sof-miRN041-3p	sof-miRN041	MIRN041	TTATGCAACTTCTGTACTTTAG	ACCTGAGGAGGATTATATGCTGCCCTTATCTGAGGCAGAAGTGAGTATATTTGTATCACATTATTGTATTCTTCATCATTAAATGATACTACTTATGCAACTTCTGTACTTTAGGTGATTAGGA	c92817_g1_i5:2099:2222:-;c92817_g1_i6:2100:2223:-;c92817_g1_i7:2099:2222:-;
sof-miRN042-5p	sof-miRN042	MIRN042	AAAGGGCTGTATCACATCGAGA	ACGAAAATGGAAAGGGCTGTATCACATCGAGATGTCGATTCGTTTTCCGCCCCAAATGAGATGGGGAATTAGTCACCTCTGTCCCTTCATCTTTATGAAAGGAATCGAGGCCCGGCCCGGCTCGCGTCGTTCCAACAACCGACGGGGAGCACCTCAGTATACGATCGCGCGCAGTAACTGGGAGTCCTATTACACCTAAGGCCAACTTCCATTCACCAAACCCAGGTTCATCTCGTGTAGTGATTGTGGACTCGTACAAGGATATGGAGTCGACGGTTGATGTATCAGACTCGACCCTGTCTTTCGTA	c133528_g1_i1:1426:1733:+;c133528_g1_i1:28:335:+;
sof-miRN043-5p	sof-miRN043	MIRN043	TAGCGCTCGGACGTCCGGACGG	ACGGCACCGTTAGCGCTCGGACGTCCGGACGGACACCCGCATCCGGAAGCCCGCGACAGCAATCCGTTTTTGCGCGCCCACACGTGGGCCCACGCCTTCCGGACGTCGCTTGCCTGCGTCTGCGTCTCGTGCACCCACGGGGGGCCGTG	c101502_g1_i7:3821:3969:-;
sof-miRN044-5p	sof-miRN044	MIRN044	CACCACCGTCGTCTCTCCTGGG	ACGGCTGCTCCACCACCGTCGTCTCTCCTGGGTCCCCCTCCCTCCGGGCCGAGTGGGGGGGGTCGTGGTGGTCGTCGTCGCCGCGGTGGGGGTCGCGGCGGA	c59788_g1_i1:131:232:+;
sof-miRN045-3p	sof-miRN045	MIRN045	TGTACGGCGCGGAGAAGTGGC	ACGGTCTGGTTGCGGCGCTCAACGACGCCGTTCTGCTGCGGGGTGTACGGCGCGGAGAAGTGGCGCTGGATCCC	c82286_g2_i1:65:138:+;c82286_g2_i6:65:138:+;
sof-miRN046-3p	sof-miRN046	MIRN046	GCACCCGGCCGTGGTGCGGTGCC	ACGGTGTGGATGGTGCGGCACCGCGGGACGGGTCGCCCCTACGCGCTCAAGGTCCTCTACGGGAACCACGACGACGCGGTGCGGCGCCAGATCGCGCGCGAGATCGCCATCCTCCGCACCGCCGAGCACCCGGCCGTGGTGCGGTGCCACGGCATGTA	c91811_g1_i1:1176:1333:-;
sof-miRN047-3p	sof-miRN047	MIRN047	AATATTGTGGGACTTCGACAAG	ACGTCGCTCGGCGTGTCGGCCTGCAGTCCATGCCCTGCCTAGGCGCGGGCGTCATAGTGGTCAACGGTGACCGCGTCGACTGCCGCGGCATCGCCCGTGACGTTGGCATCTGCATTGCCGATGAGATCTTCCACATCGACTGCTACTCCATCCCCATTGACACGTACGACATGGTGTTGGGTGTGATGTTCCTCCGCACCCTAGGCCCAATATTGTGGGACTTCGACAAGCTGTGCATGG	c5953_g1_i1:372:611:-;
sof-miRN048-3p	sof-miRN048	MIRN048	TAGACACAAGGCTTATGAAGGCT	ACTACTGCTACTACTGCCTTCTTGGGGCTCGTCTGTCTGTCTGTCTGTCTCCTGCTTGGCCACAACCAAGCTGGCTAAGTGAGCTCTGGGGAATCCTTATGTAGACACAAGGCTTATGAAGGCTTGGCAGATAC	c99815_g1_i2:560:693:-;
sof-miRN049-5p	sof-miRN049	MIRN049	CCAAGGATGACTTGCCGATCG	ACTATGGTGCAGCCAAGGATGACTTGCCGATCGACTCGACGCCTCTGATGTCTGATCTCATCATCATCAGATCATCATCGGCAAGTTGTTCTTGGCTACACCGTGGC	c77171_g1_i1:1242:1348:-;c77171_g1_i2:1527:1633:-;
sof-miRN049-3p	sof-miRN049	MIRN049	ATCGGCAAGTTGTTCTTGGCT	ACTATGGTGCAGCCAAGGATGACTTGCCGATCGACTCGACGCCTCTGATGTCTGATCTCATCATCATCAGATCATCATCGGCAAGTTGTTCTTGGCTACACCGTGGC	c77171_g1_i1:1242:1348:-;c77171_g1_i2:1527:1633:-;
sof-miRN050-5p	sof-miRN050	MIRN050	ATACTGTAGTAGTAAAAGGCGC	ACTCCCACGTATACTGTAGTAGTAAAAGGCGCAACGTGCATGGTTTATCAGTCTAATTAGTATGCTGATATTGAGCTTATTGGTCATGTATTATTTCATTTCATTCTGGGTGAATTTTTTCCTTGTTACTTTCTGTAGTGCTTGGCCTAGTA	c79925_g2_i1:410:561:+;
sof-miRN051-3p	sof-miRN051	MIRN051	GAGATAGTTTGATTTAGGACA	ACTCTACCTTTGTCCTAAGTCAAACTATTTAAGTTTGAGCAGGCTTATAGAGAAGATTATCAACATTTATGATACCAAATAGGTACATCAGGAAACTATATTTCATGATGAATCTAAAGATGCTTGTTTAGTGATATAAATATTGATATTCTTTTATATAAATTGTCCAACCTGAGATAGTTTGATTTAGGACAAAACTAGAAT	c97225_g4_i3:548:751:+;
sof-miRN052-3p	sof-miRN052	MIRN052	ATGGAGGGAGTACAATGCTAGA	ACTCTCCTGGGTATCTGGTATGTGCCTCCGATAACACACATATTGGCATGGAGGGAGTACAATGCTAGACTAGGAGTTC	c86823_g1_i2:854:932:-;
sof-miRN053-5p	sof-miRN053	MIRN053	CGGAATAAAGATGGCAACGGGTA	ACTCTGGGTGCGGAATAAAGATGGCAACGGGTAATTATCCGCTGGGTATGTGCTGTCCATACCCTTACCCATATAAAAATATTTTACCCGTTAATTTATCTATACCCATGCACGGATAAGAGTTCTTTCCCATACCCTTACCCATGTTGGTAACGGGTACCCATGAGTT	c99620_g2_i2:445:613:+;c99620_g2_i3:410:578:+;
sof-miRN054-3p	sof-miRN054	MIRN054	GGAGAGATGGCTGAGTGGACTA	ACTGCCCGCTGAAGAGAAAATCGATCTGATTGTCTCTCAGCCTATATCGAATTTTGGAAAGAAAAAACCAGAATTTTCTTCTTTTTTTTATTAACATTAAGAAAAAAGAATATAATTAAAATGGAATTGGCAATATAATTTTTATGCACTTTTGAAATGAAAGAAAAAGGAAGGATTTTTTGCAATCGTTATTTCTTGCCTCTGTCATATCATGAAAACCTTTCGATTTGGAACGGGGAGAGATGGCTGAGTGGACTAAAGCGGCGGA	c5833_g1_i1:147:414:+;
sof-miRN055-3p	sof-miRN055	MIRN055	TTTGACTTAGGACAAAGCCA	ACTTCGCTTTGGCTTTGTCCTAAGTCAAGCTTCTTTAACTTTGACCAAATTTATAGAAAAACGCACTAAAATCTACAACATCAAATTAGTTTCATTAAGTTCTCCATCCATCAAATTAGGTGTCGATGCCTTTTTCTAAAAAAATGGTCAAAGTTAGCTAAGTTTGACTTAGGACAAAGCCAAAGGTGAATT	c89289_g1_i3:1078:1269:-;c89289_g1_i6:941:1132:-;c89289_g1_i7:581:772:-;c89289_g1_i8:1047:1238:-;c89289_g1_i9:1017:1208:-;
sof-miRN056-3p	sof-miRN056	MIRN056	AATGAAACTCGGATGAAACACCC	ACTTGAGTTCTCTTATTTCATTAGGTCAGTCTCAGTGGGGAGTTTCACGACGTTGTTTTCAAGACTGTCATGTCACATGAATTGGAATGAAACTCGGATGAAACACCCCCTCTCAATG	c98700_g1_i1:378:495:+;c98700_g1_i3:360:477:+;
sof-miRN057-5p	sof-miRN057	MIRN057	TTCAGGGACCTAGATGACACC	ACTTTTGAAGTTCAGGGACCTAGATGACACCGCCGGTCAAGTTCAAGGACCAGCGGTGAATTTTGCTTTTTGAATTTTGAAGTA	c70815_g1_i1:108:191:-;
sof-miRN058-5p	sof-miRN058	MIRN058	AGGGACGGAGCCAGTGGTAGGG	ACTTTTTGCCAGGGACGGAGCCAGTGGTAGGGCAGCCAAGGCTAGAACCCCCCTACCACTGGTGAGTCCATGGAGCCCCTG	c122543_g1_i1:47:127:-;
sof-miRN059-3p	sof-miRN059	MIRN059	AATATAATGATACGCAACTCTCC	AGAACTGCAAACAGTTGTGTATTCTTGTATTTTAGGTCGAGTGGCTCATGACATTGTAATTTACTGTATGCAAACTCACCTAGCAAGACAGGACAAGCTTAGAAAACAATTATGCATACCCAATTCTCAGTTTGTCACATGCTAGTACAGTATTAAATTGACAAATGGCAATTTAGTTTTTTCCTAGTTTCCAAGGTGCGAGTGTGGTGTGTGTTATTGTTTGGGGTTCTTTTCCCCTTTTTATTCTTCTTAATATAATGATACGCAACTCTCCTGCGTGTTCG	c94688_g3_i1:9:292:-;
sof-miRN060-3p	sof-miRN060	MIRN060	AAGGATGAAAACGGTCGGAAACG	AGAATCCGGCACCGTGTTGGTTCCTGTTGCCGTGCAGTACTCGAGTCGATTGCCACTTTGCCGGCGCCTCACTATGCCTGTGCGTGTCGATCTCCCCAACAAGGATGAAAACGGTCGGAAACG	c103421_g1_i4:1:123:-;
sof-miRN061-5p	sof-miRN061	MIRN061	GAGAAGTTTGACTTAGGACAA	AGAGAAGTTTGACTTAGGACAAACACAAAATGAACTATAATTTGTAATGGAGGGGTATGAACTATCAAAATTTAATTTATGTATGTTAGTAATAAAATACTCAGTTACTATTGTCAAATATAAAATGCATCTGAGGATACTGAGATTTTTCTTGTGCTTCCGATGGCTCTCTTGAGTTCATTTTTTTAGTTTCAACTAATATCCTCTAATTGTAACTTTTGCCTAATTGAATTTCATCTA	c48232_g1_i1:1:240:+;
sof-miRN062-3p	sof-miRN062	MIRN062	CCTTGTTCGGCTGGCTGGCTCC	AGAGCAGCAACCAACGAGTGCGCTAAGGCCTTGTTCGGCTGGCTGGCTCC	c62547_g1_i1:1:50:-;
sof-miRN063-3p	sof-miRN063	MIRN063	TGTTCGGCTGCTCTTATCAGC	AGAGGAGCCATGGCGTGGCGCAGCAGCCGACTAGCTAGTGAGCGCTGGAAACGGAGCTGAGCTGCTGCTTGCCTGCCTGCTTTGGCTGAAATGGTGGTGGCGTGGAATGGGACTACGGGGGTAAGGAAATGCACCTTCACGCTGTTCGGCTGCTCTTATCAGCATGGCTTATC	c99206_g1_i3:36:208:-;
sof-miRN064-3p	sof-miRN064	MIRN064	CGCGGCCCGGACCTGATCAGC	AGAGGAGGAGGCTGGAGGCGGGACGACGCCGTGGCCAAGAACAGCCGAGAACGCCCCGCGGCCCGGACCTGATCAGCCGCCTCCCCG	c103558_g1_i1:263:349:+;
sof-miRN065-3p	sof-miRN065	MIRN065	GATGCAGCGGCCTGTTATCCT	AGATGGCGGTCTGTTGTAGTAGGAGTCTGGGCCTGAAGCGGACCCATGATGCAGCGGCCTGTTATCCTTCCACCGTTG	c93904_g6_i1:23:100:+;c93904_g6_i2:23:100:+;
sof-miRN066-3p	sof-miRN066	MIRN066	TAGGTTTCTGGAATGGGCTCT	AGCAACTTCTGGTGCCCATTGCAGAAACCTACAACTATTTTGAGTTCTTGGCACTTTGTTGCAAAAGACTACAACTTTCTAACCATCGACCCACATGTCAGCCACTGTAGCATGTCACTGCTGGTCTATGTTTCAATGTATCTAGTGAGAAAGTAGTAGTTTTCTGCATCAGATATCACAAATATCTGTAGGTTTCTGGAATGGGCTCTGGAAGTTGTA	c88613_g2_i1:408:626:+;
sof-miRN067-5p	sof-miRN067	MIRN067	AGCGGGTGTCGTCGTCGTCGT	AGCACGGCCAAGCGGGTGTCGTCGTCGTCGTCGTCTTGGAGCAGGAAACAGATGATCCTCTCCTTCTCGACATGTCGGCCAAACATCTGTCCGTGCC	c83831_g1_i1:1107:1203:+;
sof-miRN068-5p	sof-miRN068	MIRN068	CTTCTCGTCCCCGTCGAGCCC	AGCCAACCACCTTCTCGTCCCCGTCGAGCCCCGAGGCCGCGACTCCTCACCGCACCGCACCGCGCCGCGCCGCCCGCGAGAAGCTTCGGCGAGCGACATCCTTCCCGCCGATCGCAATGCCGGAGGACAAGGAGTACGCGCCCGTGCCGCTCGGCCAGGCGGCGGCCGAGGCGGCGGCGCC	c58033_g1_i1:43:223:-;
sof-miRN069-3p	sof-miRN069	MIRN069	AAGGACGGCAAGCCCGTGGGCAC	AGCCCGGCGCGGTGTTCCGCGAGAAGCTGTTCGTGAACATCAGCAAGCCGTTCGTGACGTTCAAGTCGGACCCGATGAACCCGGCCACCGTCAGCTGGAACGACACGGCGGCGTCGCACGGCAAGGACGGCAAGCCCGTGGGCACGGTGGGGAGC	c29879_g1_i1:264:418:-;
sof-miRN070-3p	sof-miRN070	MIRN070	TGCGCACGACCGTTGGATGAAGA	AGCCGGCGGCCGCCACCGACGCTTGTGCGGCTACAGCTGAGAGAAGGGGAAAGAAATGAAAGGAGTTAGGGTTTAGGGGAGCGGCTGTGCCGGGTTTTATGTAATCCGATCTTTGCGCACGACCGTTGGATGAAGAAATGAACGGC	c103212_g3_i2:961:1106:+;
sof-miRN071-5p	sof-miRN071	MIRN071	GCGGCGGCGGAAGAGGAGGAGC	AGCGGCGACGGCGGCGGCGGAAGAGGAGGAGCAGGAGGCGACGGCGAGACGGGAGGAGGACCGGGGGAGGGAGTGGTGGAGCGGTGCCATGTGGGGGAGGGTGGAGGGGGGCTCCAAACGTGTGCCGCCGCGGCCCGTCGGGAAGGTAGTGGTGGCTGCC	c99384_g2_i3:1066:1225:+;c99384_g2_i4:1051:1210:+;
sof-miRN072-3p	sof-miRN072	MIRN072	CGGCGGTGCGGCTGCAGGCTGC	AGCGGCGGTGGCCAGTTGTCTCTACAGCAGCAGCCTTGCAGCTCACGGAGAGGAAGGCGATTGCGCGGGCAAGTGCCTGCAAGGTGTTTGCGGCGGTGCGGCTGCAGGCTGCGGCGCGTGGC	c99767_g1_i3:583:704:+;
sof-miRN073-5p	sof-miRN073	MIRN073	TCTCCGTCTTGTTCCGCTGGC	AGCTGTAAGGTCTCCGTCTTGTTCCGCTGGCAAGTGCTGCAGGCACGCACAAAGTCCTGCAACAGGGCGCGGTCATCCGGGATGAAGAAGTCACCCCGAAGGCAATGTAGCGTCTTTTGAACGCCTTCATGGCCGGCCGCATGAGCTAGGGCTAGGGCCAGGTGGCG	c82056_g2_i1:113:279:+;c82056_g2_i3:113:279:+;
sof-miRN074-3p	sof-miRN074	MIRN074	GGGATGAAACGAACAAGGCTG	AGGAGTGTTGACCTTGTTTGTTTCATCCCCAAACCGAGGGGATTGGAGCCCCTCCAATCTGTTTGGTTTGGGGATGAAACGAACAAGGCTGTAATGCGAAG	c63810_g2_i1:113:213:-;
sof-miRN075-3p	sof-miRN075	MIRN075	TTTTGATTAGGCCTGCATGCC	AGGCTAATATAGGCACGCAGGCCTAATCAAAAGGCTACATATGTTTCCTTTTGATTAGGCCTGCATGCCTATATTAGCC	c102697_g1_i3:2242:2320:-;
sof-miRN076-5p	sof-miRN076	MIRN076	TTAGGTGGCTGGCTGGCTGCT	AGGTAAACTGTTAGGTGGCTGGCTGGCTGCTCGGTGCGATTTGGATTTTGGAAACGCTGGCAACTAGCAGCATCCCTAATTGCACACTG	c66751_g1_i1:170:258:+;
sof-miRN077-3p	sof-miRN077	MIRN077	CCCGTGGGTGCGGCCAGGACTG	AGGTGGCGTGCGGCGAACGGCCGGCTGAAGAAAGCTATGGGCGCGCCATCTTGATGCAACACAGCCCCAAAACCGGATCCGGAGGCGTCACAGTCCACAACGAATGTAGCGGCGAAGTCCGGAAGGTGCAGGACAGGGGCGGCGGTGAGAGCAGCCTTGAGGTTGGCGAAGGCAGTCTCAGCAGCCTCCGTCCACTGGAATGCGTCCTTGCGAAGCAGCTGCGTTAGTGGCGCAGCGATGATCCCGTAATCCTTGATAAACCGCCGGTAATACCCGGCCAGCCCAAGGAAGCCGCGTAAGCCGCGCGCGGCCCGTGGGTGCGGCCAGGACTGCACGGCAGCC	c108645_g1_i2:1735:2076:+;
sof-miRN078-5p	sof-miRN078	MIRN078	TCTTCGTATGTTCGAAGGCGCG	AGTCGAGCTTTCACACAAGATCTTCGTATGTTCGAAGGCGCGTGGAGGCCCGCCTTCGCTATGCTCCGTACACGCACCTCGAACATGCCAAGATGTCGAGTGGCAAACTCAAGAT	c100981_g2_i1:69:183:-;
sof-miRN078-3p	sof-miRN078	MIRN078	CACCTCGAACATGCCAAGATG	AGTCGAGCTTTCACACAAGATCTTCGTATGTTCGAAGGCGCGTGGAGGCCCGCCTTCGCTATGCTCCGTACACGCACCTCGAACATGCCAAGATGTCGAGTGGCAAACTCAAGAT	c100981_g2_i1:69:183:-;
sof-miRN079-3p	sof-miRN079	MIRN079	CTTGTTACTCTTGGTGATCGCC	AGTGAGATCAAGAGTAGCAAAGTGTGCATCCACCCTTCTCATTAGGTTTGTCATGGTCAAGTGAGAGTCCATGCTTGTTACTCTTGGTGATCGCC	c100118_g3_i1:1:95:-;
sof-miRN080-3p	sof-miRN080	MIRN080	TGCAGCTGTGGAGCCTGGCCT	AGTGGCAGCAAGCGCCAGCGCTGCTGCTTCGGCCATGAGAGCCGAAGTGCAGCTGTGGAGCCTGGCCTTAATGTATAT	c123497_g1_i1:181:258:+;
sof-miRN081-3p	sof-miRN081	MIRN081	TGTCCAGCAATTGAGTGTAGC	AGTTAGGTGTTCATAATGCTGGACAGCAAGCACCTCTGTTGGAACCATGAGAGCAGCCTAGAAAGGAATGTAAAAGGTGAATATATTAAACTGAAGAAAGTGCCACAGGGACAATAATAGTTTGTTTTCTCGTATCTTCTGTTTGCGTGAACAACTTATTATAACTCAGCAAGCTGGATTGCACCGACAACCCCTTTGGTATAGAGTAAACAAGGCAACAATATTAATGAGTAGCATGTCCAGCAATTGAGTGTAGC	c95032_g1_i2:1:257:-;c95032_g1_i4:1:257:-;
sof-miRN082-3p	sof-miRN082	MIRN082	TTGAAGTTAGAGAAGTTTGAC	AGTTTTGTACTAAGTCAAAGTTCTTAAACTTTAAACTTTATAGAAAAAATATAAACATATATAATAGCAAATAATGCACTATCAAAACATATTTGAAGTTGCAGATGTTTGTGTATTTTATTATAAACATATTTGAAGTTAGAGAAGTTTGACTCATAAGAAA	c98149_g1_i1:636:798:+;c98149_g1_i3:1081:1243:+;
sof-miRN083-3p	sof-miRN083	MIRN083	TAGAGAATTTTGACTTAGGAC	AGTTTTGTCCTAAGCCAAACTTCTCTGACTGTAACAATGTTTCTATAAAATATAAAATATATTAACATACACAGATTCAAATAAATGCACTATCAAAACCTATTTTCAGTTTTTCACGGGAATTTAATGAAACTAATTTGATACTGTAGATGTTGATGCATTTTTTTCTATAAAAAACTTGGTCGAAGTTAGAGAATTTTGACTTAGGACAAAGCTAAAG	c90844_g7_i1:1:220:+;
sof-miRN084-5p	sof-miRN084	MIRN084	TCCAGCATTTTGAACTTCGAT	ATAGATTCCCTCCAGCATTTTGAACTTCGATTGTATTACTCTGTTGACGCACCAGTGCTGCCACCTCTCAACTACCTGGATGGGGCAATGCCAGAACTTGAGAGGCTTGAGTTGAAGTTCAGAATGTTGGAGGGGATCTAA	c48849_g1_i1:77:217:+;c48849_g1_i2:77:217:+;
sof-miRN085-5p	sof-miRN085	MIRN085	TGACGTCAACTTGTATGGAGCCT	ATATTTCAAGTGACGTCAACTTGTATGGAGCCTATAAACAGATATTTTCTTGGCTGCCTTTTTCTCCTCTTTTATTTTCAAAGCCATTTTCAAACGTTCCAAAAAGCGGTTTCGAATCATTTTGAGTTTTGGACTAAAACCACTCATCCCAATAAATCCAACGCACCGGCATGAATGCAAGAAAAATGTTGC	c45592_g1_i1:1:192:-;c45592_g1_i2:1:192:-;
sof-miRN086-3p	sof-miRN086	MIRN086	AAGGGGCTGTTTAGTTGGCAA	ATGACTACTAAACGCCCCGAAGGGCTTAGGTACAAAGATAGAATGGGGTCCAACAAGTGACCTAGGACTAACATCCCTTAGCAAATGAATAAAATGATAAACCAAAGGGCTAGATAAAAAATATATATTTAAAAAACGTGCAGCCATGCTGAATTTCTGTATCTTCATAAACCTTATAAGGGGCTGTTTAGTTGGCAA	c100134_g1_i3:1:198:-;
sof-miRN087-5p	sof-miRN087	MIRN087	CAGTACCGCCGGCTGCGGAAGC	ATGAGGGTACCAGTACCGCCGGCTGCGGAAGCCATCCTGAGTGCCACAAGGGTACCAGCTTGTGAGCAGATAATCAAATGGTCATGCTAGCTTATAACAACGCACAGTTCAGTTGATGCCATCAGAGATCTCTTGCCGCTTTGGCAGGTCTGGAAAGTGGAA	c96953_g2_i1:410:571:-;c96953_g2_i2:411:572:-;
sof-miRN088-3p	sof-miRN088	MIRN088	TTGGTACTAGTAGAGTCGGATT	ATGGCAGGGTGCCGGCCTATCTGGTGGTAGTGGCAGTGATCACCGCCCAGGTTATGGTGGTTTTCTCCCCTATGCTGCCTCTTGGTACTAGTAGAGTCGGATTGGCCTGTAAT	c85223_g1_i1:572:684:+;c85223_g1_i2:572:684:+;
sof-miRN089-5p	sof-miRN089	MIRN089	TGGCACGGCAAAGAACTCGCA	ATTCCCTTTTTGGCACGGCAAAGAACTCGCACTAGACATTATAATCGGTTGCCGATTAGAGCATCTGATGCGAGCTTTTTGTCGTGCCAAACAAGAAGTTCGGAATC	c39926_g1_i1:116:222:+;
sof-miRN090-3p	sof-miRN090	MIRN090	TTGGACGACGAGGAATCGAGAAA	ATTCTGGCGGTGCCACGGTTATTATGTCTTCCGTGTCCCCAAAGAAGCAGCAGCCACTTTTGGACGACGAGGAATCGAGAAACCGAAACAAT	c96525_g1_i1:778:869:-;c96525_g1_i3:778:869:-;
sof-miRN091-3p	sof-miRN091	MIRN091	TCGGAGACGTAGAGAGAGAGAG	ATTCTTCTCTTCGATTTTGAAAAAGAGGTGCTCCAGTATTGATTTAGGAACGGTTTCAGAAAGAAACCAAAACAGGAAAAAAAAATAGTTAGCGTAAACCTCGGTACAGTAACCAACTCTCATATCGTTGCCTCGCACACCTTCATCGGAGACGTAGAGAGAGAGAGAGAGACGAAC	c78041_g1_i1:519:695:+;c78041_g1_i2:519:695:+;
sof-miRN092-3p	sof-miRN092	MIRN092	CTTTTGGGTTTCATCTCTAGCCT	ATTGGTAGAGAAGACATCCGAGCTTTGTTGTCTTGATTTTTGCAATGCAATTGCTTTTGGGTTTCATCTCTAGCCTA	c108007_g2_i2:1:77:-;
sof-miRN093-3p	sof-miRN093	MIRN093	TAAGGTAGTTTGACTTGGGAC	ATTTGAGTTTGTCCTACGTCAAACTATCCTAAGTTTGACCAAGTTTATAGAAAATAACAATAATGCTTTAGATATCAAATGAACATTGTTAGATGTATCATGACATATTTTCTTAAATTACCTCTTCGTTGTGGTAGATGATACTCTTCTATATAAATTTAGTTGAACTTAAGGTAGTTTGACTTGGGACAAACTCCACT	c102950_g2_i1:215:414:-;c102950_g2_i2:215:414:-;
sof-miRN094-3p	sof-miRN094	MIRN094	AGAGAAGTTTGACTTATGACA	ATTTTAGTTTTGTCCTAACTCAAGCTTCTCTAACTTTGACCAAGCTTATAGAAAAATGCATGAATATATACAACATCAAATTAGTTTCACTAAATCCACCAATCAAATATATCTTGATATTGCATTTATTTGGTATTCTAGATGTTGATATATTTTCTAGAACCTTTGTTGAAGTTAGAGAAGTTTGACTTATGACAAAACTAGAGG	c107416_g3_i1:422:628:-;
sof-miRN095-5p	sof-miRN095	MIRN095	GTGAAGATGTCGGCGTACTGGGA	CAAACCTTTCGTGAAGATGTCGGCGTACTGGGACGTAGTGGGAACGTGCAGAACGCGAACTTCACCGAGGGCGAC	c35479_g1_i1:85:159:-;
sof-miRN096-5p	sof-miRN096	MIRN096	CAAGCAAGTTGGGGTAGGCTAGA	CAAGCAAGTTGGGGTAGGCTAGATGGCTTAATTCTCTAACGATGTAAAAGGTACATGATGTACCAAGCAGTTCTTTTGGAAGTCTGAACCTGCACCTGTATTTGTTAC	c86575_g1_i10:1:108:+;c86575_g1_i12:1:108:+;c86575_g1_i3:1:108:+;
sof-miRN097-5p	sof-miRN097	MIRN097	GATACGGATTGAGGCCAAGCCT	CAAGCCTGTGGATACGGATTGAGGCCAAGCCTCACGAGTGTCAGTTCACCATCTTTCATCGTTTTCTCAGCGGTTGGTCAGCATGGTTCATTGCAAGAATGCTGGTGGTGCACCTAGTGACGGGGACGAAAGTCCTCCTAGACTGACAGAGGTTGCCCGTGGCAAGCGCAAGAAGACCTCCGCCAAGAAGAGGAAGAGAACACTCACAGAGGCAGGAGCTTCAGATGTAGCGATAGGCTCA	c87208_g3_i1:48:288:+;
sof-miRN098-3p	sof-miRN098	MIRN098	TCTGTTAGAATAGATCTCAACC	CAAGCGTTGAATCAATTTTAAACACGGTAGCTTGCAACACTTACACCTTAAATACCTCACAAAATCCACAAGATTGATGGCATAACTTATGATCTACTGATCTGTGTCATAACTCATAAGTATCTAGCATTGCCTCCCAAAAAGAGCAGTTGCTTGTGTAGGGACAGAGCATGGCACTGAGATATGATTTCTCTGGTCTGCAATGGTCTGCTCTGTTAGAATAGATCTCAACCGAA	c67847_g1_i1:117:352:+;
sof-miRN099-5p	sof-miRN099	MIRN099	CAATTGCTGGACATGTCGCCT	CAATTGCTGGACATGTCGCCTTTGAAGATCACATCATCTGCCCTTAAGAAAATGACACCGGTTGCATCCACGAAGCCGACCAGATCAGGTGAGGTTAAGATGGCACTACGACGGAGCGGCACTTCAAGCTCAATGACTCTGTCCTGTGTCCATAAGGTATCTACTTCAGGACCATCTTTCCTTGACCACATGTAGAGTTTGGACTGATGTATGGTAGCGAAACCCAGGCGACCGTCCTCTGTGGTTC	c87801_g1_i1:1:247:+;
sof-miRN100-3p	sof-miRN100	MIRN100	ACACAGTAGCCGGAGGTAGAGC	CACAGCACGATACTCCGCCTCGGCGCTGGAACGTGACACTGTGGTTTGGCGTTTGGAGGACCAGGAGACCAGAGTGTCACCGAGGTATACACAGTAGCCGGAGGTAGAGCGTCGGGAGTC	c104261_g1_i1:981:1100:+;
sof-miRN101-3p	sof-miRN101	MIRN101	TTAGGGCTAACCCTAGAAGGGT	CACCTTTTTATTTTGGCTTGAATCTTGGTTTTAGCAGGTCCAATGATTTTAAGTTCTGAAAGCTAGTAATCAGCCAAGCTTATTAACCTATTTAATTCAATTTTTTCTCATTTCGCTCTAATTCATGCCTGCAATGCTTGTTGGAATAATGATTCTCTATATGTTAGGGCTAACCCTAGAAGGGTA	c76602_g1_i2:1:186:-;
sof-miRN102-5p	sof-miRN102	MIRN102	TCGAGCTCGGAGAAGACCGCC	CACGTTCCCATCGAGCTCGGAGAAGACCGCCTTGGAGCTCGTCATGTGGTTGCTGGCGCCGGAGTCCAGGTACCACCTCTACTCCTGCCCGCTGCCCACACGTCCTAGATGGACTTGGGCGCGCGGCTCGTCGAGGTCGACAGCCTTCAAAAGCCTTCCCCTGCTCTGCCATCGCCACCTCCTCTGCTTCAACATCGTGCAGTGCACAGAACGACGCCATTAGGAAAGCGGTCTCATCCTCATCATCAACCTGAGCCTCGGCCTTCTTCTCCTGCTTGCGGTTTGGGCACTCTTTTGCCCAGTGG	c100780_g2_i5:40:344:-;
sof-miRN103-3p	sof-miRN103	MIRN103	TGCCGCTTTCGTCTTATTTG	CAGACGCAGATGGGGTGCGGCGGCGACGGTGGCGGCGCGTGGCACGGGCGCGCGCTCGAGGCGGCGGCTAGCGGCGGAGGTGGTGCGAGGCTGCGTCCTCTTTTCTGCTTTCCTTTTTTTTTATCGGTGTCATACTTGTTTACTTTGCAAAAAATATGAATCTGATGAATAGTGCCGCTTTCGTCTTATTTGACAAAT	c33889_g1_i1:49:246:+;
sof-miRN104-5p	sof-miRN104	MIRN104	CGGCACCGGCGTCGTCGTCGC	CAGACGCCACCGGCACCGGCGTCGTCGTCGCAATGCAGGCTGGAGACCAGGGCGTCGAAGGCCGGCTCCAGGGACTCGAAGGCCTCAAAGAGGGTGATGAACTGCGCGACCAGGAGGGTGCTGGTGGACTCGCAGTCGTCTGG	c72678_g2_i1:273:415:+;
sof-miRN105-3p	sof-miRN105	MIRN105	GGTTTGATTGATGTTTGGGTT	CAGATCTTCTCTGACCTAGAACATCGTTGGCCAAGCCCAGAACGCCCCTGTCATCCAACGTCCAGCTCAACTTCCATTCAGCGCCAATTGCATCCTGATTCCTGCCTCTGGTGAGCACAATCACATTTAATTTCATTGCCTTTCTACGATTTGGATATGCAAAACTCATGTTGCTCTCTGGTATTGCACTGTTCATCTCCAAAATTAGAGCGAGGGCGATAGGGACTGTTTTTGTGTTTCCTTTTCCTACAAATTTAGTTTTGTCTCCATGTATGGTTTGATTGATGTTTGGGTTCTTAAGCTCT	c101957_g5_i4:798:1102:-;
sof-miRN106-3p	sof-miRN106	MIRN106	GGTTTGATTGATGTTTGGGTT	CAGATCTTCTCTGACCTAGAACATCGTTGGCCAAGCCCAGAACGCCCCTGTCATCCAACGTCCAGCTCAACTTCCATTCAGCGCCAATTGCATCCTGATTCCTGCCTCTGGTGAGCACAATCACATTTAATTTCATTGCCTTTCTACGATTTGGATATGCAAAACTCATGTTGCTCTCTGTTATTGCACTGTTCATCTCCAAAATTAGAGCGAGGGCGATAGGGACTGTTTTTGTGTTTCCTTTTCCTACAAATTTAGTTTTGTCTCCATGTATGGTTTGATTGATGTTTGGGTTCTTAAGCTCT	c101957_g5_i8:717:1021:-;
sof-miRN107-3p	sof-miRN107	MIRN107	TTCGGCAGGCTGTTTTTTGGC	CAGCCGAAGAGCAGCTCCGCCAGCATTAAGGCCATGTTCGGCAGGCTGTTTTTTGGCT	c97097_g7_i1:236:293:+;
sof-miRN108-3p	sof-miRN108	MIRN108	AATGGACCCAGGGCTTGGCGC	CAGCCGAGCCGATGAGCTCCATGGAGGGGAGCCCAATCCAACAAATGTGTACTTGGACTCGTGATCGCCTCGCCTGATCGGAAATGGACCCAGGGCTTGGCGC	c137197_g1_i1:1:103:-;
sof-miRN109-5p	sof-miRN109	MIRN109	CAAATTGTAAGTCGTTTTGGC	CAGGAAAGACCAAATTGTAAGTCGTTTTGGCTTACTACGTATCTAAACATAATGGTTTGTAGCAAATTGGAACGGAGTAGTAGACATTACACAAACTATCTTATGTAGTGTATATCTAGGTATGTAGCAGAAGCTAGTAGACATACCGCTATCTTACATAGTAGTAGACATTACACAAACGAAGTAGGCTTTACTACGTATCTGAACATAATGTATATCGAGGTATGTAGCAGAAGCTATGTAAAAGCCAGAACGACTTGCAATTTGGAACGGGGTA	c100274_g1_i2:597:873:-;
sof-miRN110-3p	sof-miRN110	MIRN110	TGTTAGAAACTGTAGATCGCCT	CAGGCTTGCAGCTCTGACCGAACTATTCAGGAAAAGGAAAATTAAAGAGCACATGACTACATGAGTTCACAGATAAATAGATTTTTTATGACTCATTCAATTGAACCGATTGTTCAATAACACGGACAAAATCAGATCTCTGTTAGAAACTGTAGATCGCCTA	c61773_g2_i1:129:291:+;
sof-miRN111-3p	sof-miRN111	MIRN111	GGCTCTGTTCGGCTGTGCTGATA	CAGTATGGCATACAGTACAGCGAGAGGGAGCATACAGTACCGTGCTGGCTCTGTTCGGCTGTGCTGATAAACCGATTAA	c102803_g1_i8:241:319:+;
sof-miRN112-3p	sof-miRN112	MIRN112	ATTGATGAAGATGTTAGGCATA	CAGTGCTAAACATTTGTATCAGATAGACAGATGATCCAGTAATGTCATTCATAGCGTTACATCCAGTTAAAAGGGTTGGTAGAGAAAAGTACACGGTTGTTTTTTATAGTTTAAAAAGAACTATCCACAAAACAGTTAAGTTTGGGAGATGGTTGATACATCCTGATGACCCCCCTAGTTTGAAATTGATGAAGATGTTAGGCATAG	c90317_g1_i2:1:207:-;c90317_g1_i8:1:207:-;c90317_g1_i9:1:207:-;
sof-miRN113-3p	sof-miRN113	MIRN113	AAGGATGGAGACATTGATGAAG	CATACATTAATGTACTCCTATTTTTCTATAAACCTGGTCGAAGTTAGAGAAATTTGAATTAGGACAAAGCTAAAGTGATCTATAATTGGAACAGACGGAGTCTTTTTTTTTTCAGTTATCATGATGCATATCAGAAGGATGGAGACATTGATGAAGA	c86050_g1_i1:430:586:+;c86050_g1_i2:116:272:+;c86050_g1_i7:92:248:+;
sof-miRN114-5p	sof-miRN114	MIRN114	TTTGGGGCAGAATTGAGGGAACT	CATAGTGAAATTTGGGGCAGAATTGAGGGAACTAAAACAGGGCTAAGGCATCTGTGCATCGATTTTGTGCTCATGGATGTGATGTAGCACCTGCCCTATCCTACAGCAACAAGGGCGTTCTATCGGTATGCCTACACGTTTTGCTGCT	c90243_g2_i11:8:155:+;c90243_g2_i3:8:155:+;c90243_g2_i7:8:155:+;
sof-miRN115-5p	sof-miRN115	MIRN115	ATCCTTTTGTAGCATCGACCCT	CATCCTTTTGTAGCATCGACCCTCTAAGTGGATATCATCTAACAATGTCAGCACCAGCATTCTTATTCCAACACACATCCTGAGAACATGGAATGAGCTGGCCCCAAAGGATTGTCCATTTGCAAGTACATTCAGGTACAAAACTTCATGGTCAGGGAGAACTTTCATGTCTTCCATCACGTATTGATAGTTGCCATAAAATAGGCCAGCGACAACGAAAGAGTTTTGATGGTCTTGATAGGCTGCAAGAGCTTC	c94867_g1_i1:1:255:+;
sof-miRN116-5p	sof-miRN116	MIRN116	GACCCGGAGGGACCTCTTGCCT	CATCTTCTCAGACCCGGAGGGACCTCTTGCCTTCGAAGTCTTCAGCATTTCCAGGGACCAGGTGGCCTCCTTGAAGCACCTCTGCGGTGGCACGAGCACCTTTTGCGCCCTGAGCGCTCT	c80796_g4_i1:766:885:+;
sof-miRN117-5p	sof-miRN117	MIRN117	TTAAAGATTTGATGTGATGGAC	CATGCATACGTTAAAGATTTGATGTGATGGACAAAAACCTAAAATTTTTAGAAGTAAACGGGGCCTCGTCATCGGAAATTTTGCTTTTGCATGC	c71139_g1_i1:126:219:-;
sof-miRN118-5p	sof-miRN118	MIRN118	ACCTGCCGCGTACAAGACTCACT	CATTTTCTACACCTGCCGCGTACAAGACTCACTGTTAGGGACGTATATGCGTACATGACGCAAACGGACGTCAAGTCCGTGGCTCTTCAGTCAGACCTAGCCCACCCGCTGACACCTCGCCTCGCCGCGCTCGCCATGGATGCCCCCATGCCGGACCCCGCCGCCGCGTCAAAGAAGTCGGCAAGGAGCGTTGTGCTGGCCAGGAGCCCATCCAA	c80535_g1_i1:39:253:+;
sof-miRN119-5p	sof-miRN119	MIRN119	TTTCTAGATTCATAGATTTTG	CATTTTGACTTTTCTAGATTCATAGATTTTGCTATGTATCTAGACACGGTGTATATCTACATGCATAACAAAATCTATGAACCTAGAAAAGCCAAAACGG	c78730_g1_i1:501:600:-;
sof-miRN119-3p	sof-miRN119	MIRN119	AAATCTATGAACCTAGAAAAG	CATTTTGACTTTTCTAGATTCATAGATTTTGCTATGTATCTAGACACGGTGTATATCTACATGCATAACAAAATCTATGAACCTAGAAAAGCCAAAACGG	c78730_g1_i1:501:600:-;
sof-miRN120-5p	sof-miRN120	MIRN120	AAACGGCGTCATCACTGTGGG	CCAAACGGCGTCATCACTGTGGGGCCCTCGTACGAACACGCCTACGAGTGCGACGTCGAGTGC	c79838_g1_i1:1:63:-;
sof-miRN120-3p	sof-miRN120	MIRN120	TACGAGTGCGACGTCGAGTGC	CCAAACGGCGTCATCACTGTGGGGCCCTCGTACGAACACGCCTACGAGTGCGACGTCGAGTGC	c79838_g1_i1:1:63:-;
sof-miRN121-3p	sof-miRN121	MIRN121	TGCAGCAGCTGCCACCCAGGAG	CCAAGGAGAAGGCCGACCTGGAGGAGGTTGCTGCGGTTGCTGCCCGTGCAGCAGCTGCCACCCAGGAGCGCGTCCTTG	c14772_g1_i1:42:119:+;
sof-miRN122-3p	sof-miRN122	MIRN122	ATGGCCTGAGAGATATTTTCTT	CCAATTGCTCGTGGAGATTTCTAGGCCTGAAGCAAATTGTGTTGTGCAAGTACACAAGTGGGAGAGGTGAATCATGGCCTGAGAGATATTTTCTTAAGCATCCAT	c88263_g1_i1:48:152:-;c88263_g1_i6:48:152:-;c88263_g1_i8:48:152:-;
sof-miRN123-5p	sof-miRN123	MIRN123	ACCTAGACGGCTTGGAGCAGC	CCACCTAGACGGCTTGGAGCAGCAATGGAGGTCCAGCACATGTTGGTGATTGTTCGTGGCCAGCTCCGGTGA	c68087_g1_i1:1:72:+;
sof-miRN124-3p	sof-miRN124	MIRN124	GCTTTCGGGCGCTTTTGAGGCC	CCACGGGAATTAGAGCTCTAGGGCTTGGGAGGCGTTGAAGGGATCGGTTGAGCACGGGTGAAGCTTTCGGGCGCTTTTGAGGCCGATTTCGTTG	c15201_g1_i1:34:127:+;
sof-miRN125-5p	sof-miRN125	MIRN125	AACTGTTGGAGTTGCTCTTAGT	CCCAAACTGTTGGAGTTGCTCTTAGTACACTATACATTAGTTTGTGCAGGTAACTTTGGAGCACCGCAGATACGATGGTTTCATCTGCCATGAAAAATTTTACAGCTGCTGTTGCCGTACCACTACAACGCTTATCTCTCACAACTAATAAATAGACTAAAGAGTGGACGTCCAGCCGGCCCGTG	c80776_g1_i8:583:767:-;
sof-miRN126-3p	sof-miRN126	MIRN126	TTCAAAATGACTGATAATATT	CCCACTAGACCTTATTATTGTCATGCATGAAATGTAGTAATATTGCCTAACTTGCCTGGGTTGTTTGGTGGCAACATCTAGAAGCAAAGTAGTGGTCACAAATTAGAGCTACCCTATTTTCTAATTTTGAAGCAAAGTTTTGACTATTCAAAATGACTGATAATATTGCCTAGCTTC	c39875_g1_i1:308:484:+;
sof-miRN127-5p	sof-miRN127	MIRN127	GACGAGATGGCCGAGGTGGC	CCCATCTGCCGACGAGATGGCCGAGGTGGCGAAGATCATCCCGTACCTCAATGAATTGATCCAAGACGGCCTCGACGGAGCCAATTTGATCGCTACCTTCTTGTCTCGTCGGATCCAACGGATCAAGAAGAGGTGCCATCGGATGTC	c105246_g1_i1:943:1089:-;c105246_g1_i2:943:1089:-;
sof-miRN128-3p	sof-miRN128	MIRN128	TGCTGGCATGGATTCAGACCGC	CCCATTCATACGCTCTGAGATCCCTGAGCCGCAACAATGGGACTGTTGCTGCCCTAAAGTCCATAATAGGCTTCAAGGCAGCAAGCTCCGGCACCCTCCTATTTGCAACCTCCTATTTGCAACCTTCAAGTGGCCTTGTGCCGTTCCCATTGCCTATCTTTTACTTCTGTAACACATTACAGGCGCCGTCTGCATCTGCTGGCATGGATTCAGACCGCACTGCAGTGG	c106986_g4_i4:16:243:-;
sof-miRN129-5p	sof-miRN129	MIRN129	AGAGCGCGCCGCCGTCGAGC	CCCCAAAGGTAGAGCGCGCCGCCGTCGAGCGGCTCCACGTCGGTGCCCTGACCCTGTGCCCACGCGACATGTGGACGACGACGCGGCTCGCTTTCTCTTCCCGCACGCCGATGAAACGGCCGCGCGGTCATCTTCGAGCGCAACAAGGCGGT	c9407_g1_i1:390:541:+;
sof-miRN130-5p	sof-miRN130	MIRN130	GGACAGTGCTCCTCCGGTGCC	CCCCACCTAGGCGGACAGTGCTCCTCCGGTGCCTAAGCTGGCTTTGGCAGGTGGAATTCTTTTGAGTTAACCGTTTGATTAGCGTTGGTTATGTCCTTGTGGATGCTGATTTGACGGTTAATCTCAAGAGAATTTCACTTTCTGAAGCCATTTTAGACACTAGCGGAGCACTGTCTGCCCGGGTGCCA	c56269_g1_i2:164:351:-;
sof-miRN130-3p	sof-miRN130	MIRN130	CACTAGCGGAGCACTGTCTGC	CCCCACCTAGGCGGACAGTGCTCCTCCGGTGCCTAAGCTGGCTTTGGCAGGTGGAATTCTTTTGAGTTAACCGTTTGATTAGCGTTGGTTATGTCCTTGTGGATGCTGATTTGACGGTTAATCTCAAGAGAATTTCACTTTCTGAAGCCATTTTAGACACTAGCGGAGCACTGTCTGCCCGGGTGCCA	c56269_g1_i2:164:351:-;
sof-miRN131-5p	sof-miRN131	MIRN131	GATCCGTCGAGCCTCGGTCTT	CCCGGCGAGCGATCCGTCGAGCCTCGGTCTTACTCGAGGGGAGGTCCCCTTGGATAAGGTAGTCGAGGTACGGCGCACGCCAGTCAGGCTCGAGGCCAGATGGTAGGGTCGAGCCTTCCACCTGCATGGCCTCAGCCCCGGTCGAGGGGGCTTCGGTCTTAGGTGGGGGGTCGAGTGACGGCCCGTCGACCCCTCCGTCTGCCCTGATGTTGACGGACGGTTGGTGGAGATCTCTCGTGAAAATATTCGGTGGAACCGTAGCTCGACTGGACGCGATTTTTGCCAGTTCATCGGCGGC	c104954_g1_i1:20:317:-;
sof-miRN131-3p	sof-miRN131	MIRN131	GGTAGTCGAGGTACGGCGCACGC	CCCGGCGAGCGATCCGTCGAGCCTCGGTCTTACTCGAGGGGAGGTCCCCTTGGATAAGGTAGTCGAGGTACGGCGCACGCCAGTCAGGCTCGAGGCCAGATGGTAGGGTCGAGCCTTCCACCTGCATGGCCTCAGCCCCGGTCGAGGGGGCTTCGGTCTTAGGTGGGGGGTCGAGTGACGGCCCGTCGACCCCTCCGTCTGCCCTGATGTTGACGGACGGTTGGTGGAGATCTCTCGTGAAAATATTCGGTGGAACCGTAGCTCGACTGGACGCGATTTTTGCCAGTTCATCGGCGGC	c104954_g1_i1:20:317:-;
sof-miRN132-5p	sof-miRN132	MIRN132	GCCGTCGACGCCGACACGCTC	CCCGTTGGCCGCCGTCGACGCCGACACGCTCTCCCCGGCTCCACCGCCGTCTGGAGGTGGAGGGTCCTGGTGGTGCCTCACCGCCACCAGCTCGCCGAGGACCGACGACGGCAGCACCAACAGCAGCAGGCCCAGGCACGCTGTCTTGGCGCCGTCCAGGAAGGAGCTCTGGTCGGCGCTCAGCAGGCGCGCCTGCCGGT	c104977_g1_i1:536:735:+;
sof-miRN133-5p	sof-miRN133	MIRN133	CGCAGCAGTCGGTGCCGAGCCT	CCCTCCCATCCGCAGCAGTCGGTGCCGAGCCTCCATGATCGGAAGGGCATGGTGGAGTAATTGGTGACGGAGAAGGATTGCTTCAGCTGGACCAACGCTAAGGCCTGGTCGGGAAGGCATGGAAGCACCGATGATGCGGTGATCGTCGTGTGGTTG	c142203_g1_i1:242:397:+;
sof-miRN134-5p	sof-miRN134	MIRN134	CCTCGCCGGCGCGCGAGCTCGCC	CCCTCGCCGGCGCGCGAGCTCGCCACAGGCAGAGCTCGCCGCCGTCGAGCGGT	c89728_g1_i1:2026:2078:-;c89728_g1_i7:1994:2046:-;
sof-miRN134-3p	sof-miRN134	MIRN134	CAGAGCTCGCCGCCGTCGAGCGGT	CCCTCGCCGGCGCGCGAGCTCGCCACAGGCAGAGCTCGCCGCCGTCGAGCGGT	c89728_g1_i1:2026:2078:-;c89728_g1_i7:1994:2046:-;
sof-miRN135-3p	sof-miRN135	MIRN135	AAAAGTTAGAGAAGTTTAACT	CCCTGTGAGTCTTCTTTTTGCTTTCCCTGCACTAGTTGCAGTAACTCTTATGTTGTGTTCTTTGCAAAATGGAACCGAATCGGAATCAGTTGTGCTGCGATGGGATGTGGCACTTTGTTTTTGTATGTACAATGATGGAATCAACTCCCTTCTTATGAGGAAAATGAATCGATTTGGTAATGGTTGGTTCAGAGTCCAGACCATGTGTGTATATGCAGAACAACAAAGTTGAAAAGAGGGTAAAATCACGATTGTGCTTGAAAACAGGGGCAATAACACAAGAACCTCTTTTCTAAAAGCTCGGTAAAAGTTAGAGAAGTTTAACTTAGG	c75391_g1_i1:20:349:+;
sof-miRN136-3p	sof-miRN136	MIRN136	CGGTCATGTGGTGGGTGGCGCC	CCCTTGACGCGTCGCCGAACCGCACCGAGCCACGAACAGAGGTGTCAAGAGGTCGGAGAAATGCTCGCAACGGCCGGTCATGTGGTGGGTGGCGCCAGTGTCAAGG	c82286_g1_i2:672:777:+;
sof-miRN137-3p	sof-miRN137	MIRN137	CGGTCATGTGGTGGGTGGCGCC	CCCTTGACGCGTCGCCGAACCGCACCGAGCCACGGACTGAAGTGTCGAGGTCGGAGAAGAGCTCGCGACGGCCGGTCATGTGGTGGGTGGCGCCAGTGTCAAGG	c82286_g1_i1:674:777:+;
sof-miRN138-5p	sof-miRN138	MIRN138	CGAGCGGCTGTCATATCGACC	CCGAGCAGTGCGAGCGGCTGTCATATCGACCACCATGCATGCATGGATAAAGTATGGATGGATGCACGGCGGTCGATGTCACACTCGTTCGCATTATTCGGT	c142154_g1_i1:169:270:-;
sof-miRN139-3p	sof-miRN139	MIRN139	AGAGCGCGCCGCCGTCGAGC	CCGCACGGCCCCTCGCCGGCGTGCGCGTTCCCGCGAGGGAGAGCGCGCCGCCGTCGAGCGGTTTCGCGA	c102858_g10_i1:278:346:-;
sof-miRN140-3p	sof-miRN140	MIRN140	AGCGCGCCGCCGTCTAGGGTT	CCGCCCCGAGGGCCCTGGCCGGTGCGCGCGTTCTCCGATGGTGGAGCGCGCCGCCGTCTAGGGTTTTCGAGTGCG	c84285_g3_i1:235:309:+;
sof-miRN141-3p	sof-miRN141	MIRN141	AGCACGCCGCCGTCGAGTAGC	CCGCCGTGAAGCTCCTCGCTGGCGCGCGTGCTCACCCAGGGCTGAGCACGCCGCCGTCGAGTAGCCTTGCGACGT	c100059_g2_i2:131:205:-;c100059_g2_i3:567:641:-;
sof-miRN142-5p	sof-miRN142	MIRN142	CAGCGGCGGCGGCGGATGCAGC	CCGCGGGAGCCAGCGGCGGCGGCGGATGCAGCGTCCGCAGGTCGAGGAGCCTGAGCCGGTTCCTGCAGCCGTCGCCATCGCTCTCTCCGTCAGGG	c99569_g1_i1:478:572:+;c99569_g1_i2:378:472:+;
sof-miRN143-5p	sof-miRN143	MIRN143	CAGCGGCGGCGGCGGATGCAGC	CCGCGGGAGCCAGCGGCGGCGGCGGATGCAGCGTCCGCAGGTCGAGGAGCCTGAGCCGGTTCCTGCAGCCGTCGCCATCGCTCTCTCCGTCTCGAGGGCATCCGTCC	c99569_g1_i4:367:473:+;
sof-miRN144-5p	sof-miRN144	MIRN144	TCGCCGGCGTGCGCGTTCCCC	CCGCGGTGCCCTTCGCCGGCGTGCGCGTTCCCCGCGAGGGAGAGCGCGCCGCCGTCGAGCGGTTTCGCAA	c102858_g5_i1:351:420:-;c102858_g5_i4:128:197:-;c102858_g5_i5:246:315:-;
sof-miRN144-3p	sof-miRN144	MIRN144	AGAGCGCGCCGCCGTCGAGC	CCGCGGTGCCCTTCGCCGGCGTGCGCGTTCCCCGCGAGGGAGAGCGCGCCGCCGTCGAGCGGTTTCGCAA	c102858_g5_i1:351:420:-;c102858_g5_i4:128:197:-;c102858_g5_i5:246:315:-;
sof-miRN145-3p	sof-miRN145	MIRN145	TCGTAGAATCAAAGCTCCTCC	CCGGACGGCACCGTACTTGGTCAAGGAAGAGCTCCGATTCTATGAGGAAGGGAACACGGTCTCCCACGACCGTTGTCGCTCTCCCTCGTAGAATCAAAGCTCCTCCTTGACGTCCG	c93289_g6_i1:309:424:+;
sof-miRN146-5p	sof-miRN146	MIRN146	GCACCGCGGACCGCGCCAGGA	CCGTCCGCGGGCACCGCGGACCGCGCCAGGAACGCCCGCACGCAGTCGCGGAACGCCCCGCGCGGCGGCGGTGCCGGCGCCTCCCCGGCGGC	c105049_g1_i1:2143:2234:+;
sof-miRN147-5p	sof-miRN147	MIRN147	GGAGACGGAGCCATTTTGAAGAA	CCGTTTTTTTAGTAAGCAGAGGAGACGGAGCCATTTTGAAGAAGCCACACCTCCAAAACGGCTCTGCCTCCTCAGAAAAACAT	c58749_g2_i1:14:96:-;c58749_g2_i2:14:96:-;
sof-miRN147-3p	sof-miRN147	MIRN147	CTCCAAAACGGCTCTGCCTCCTC	CCGTTTTTTTAGTAAGCAGAGGAGACGGAGCCATTTTGAAGAAGCCACACCTCCAAAACGGCTCTGCCTCCTCAGAAAAACAT	c58749_g2_i1:14:96:-;c58749_g2_i2:14:96:-;
sof-miRN148-5p	sof-miRN148	MIRN148	CAATTCGTCGAACAGGTGCAGG	CCTATTGGAGCAATTCGTCGAACAGGTGCAGGGCAGCCACCTCCCCGTCGCCATGCCTGCACCGTTGAACAGGGAGCTCGAGCCGC	c135900_g1_i1:121:206:-;
sof-miRN149-3p	sof-miRN149	MIRN149	CCGGGGGTCGCCGGATGGGACC	CCTCCCGCTGGTCCTCTCGGCGGCTTCCCTGCTCCACCGCCGGCTGCTTCGTGGGTTCCTCCTTCCGGACCTTCCGGACCTCCACCGGGGGTCGCCGGATGGGACCAGACGGCCCT	c71796_g1_i2:29:144:+;
sof-miRN150-3p	sof-miRN150	MIRN150	CGCGACTAGGCACGAGGAGGGA	CCTCGTTCCGTCCATTGCTGTAGTTGGGTAGTACGTAGTTGGGGCAAGGCTTGAAATATGTAGTGCAGGCAATTTTGAACTTGGCCATAATTTACTCCCAATAGGTGAAGTTTATAGTCCACAGATGTCTAGGTGAATCTTTTTGACACTATCAACCAACAAATTAACCTTGCATCAAATTTTGCCACAGGGGAATCTATACTAATACAGGCTAGTGTTGGAAATATATGCTTTTAAAATATGTGATATGGTAGACATTTGGTTCTTGTCATCCATTTGCCAGAATTAAAATTTCATGCTATATGGTACTTTTAATGCACGCGACTAGGCACGAGGAGGGAG	c87736_g2_i1:31:372:+;
sof-miRN151-3p	sof-miRN151	MIRN151	TGACTTTTAGAAACTAGATGGGA	CCTGTTTGAATCCCTTCAGTTTTTGTTAGTTTTCAAGAATCTGACTTTTAGAAACTAGATGGGATTTAAATAAG	c95987_g4_i1:84:157:-;
sof-miRN152-5p	sof-miRN152	MIRN152	AGTGAGGTACTGAAGTGCCCC	CCTTAGTGAAAGTGAGGTACTGAAGTGCCCCAGCAATACTCTGGTAATGAGTAGGGTCAGTGACAGGGGTGCCATCCACTGCTGAAACTTTGGCGTGGGT	c87068_g1_i1:585:684:-;c87068_g1_i2:585:684:-;
sof-miRN153-5p	sof-miRN153	MIRN153	CGCGCGCTGGTTGGGCTGTTGC	CCTTCCCCAGCGCGCGCTGGTTGGGCTGTTGCGCCGTGCCCTTTCCCCCATTGCCAGCCGCATCACGCGCCCCTCGCTCCCAGCGTCACTCGCATGTGTGGCAGCCACCTGCGCCGTTCGCTCCCT	c150312_g1_i1:90:215:-;
sof-miRN154-5p	sof-miRN154	MIRN154	CTTTCAGCTTCTGAGGCACCC	CCTTTCAGCTTCTGAGGCACCCTATAGAACATATCAGTTTCTTGGAGTTGGCGAGCTTCTGTGTTTCTTGTCCTCTGCTGCCAACCAAGCTGCCCTGCTACTACAGATCTTCAGCCCAAAAGCAATATTTCCCATACAGCAGCAAGACAAGGCATGCTTCACCTTACCATCAATAGCTTGTGCAGTGGCCAACATTAATCTTTCCATGCCACTTTCTTCTTCATTAAGCATGTCATATAGTATCTCTCTGTTTTTTGTTAGCAGTGAGCTGCAAATACTTCAACTGTCAACAAAACAATCTAGTATATATAATCTATTTGGTGTTTCATTGCAGCAGAAAAA	c88855_g2_i5:1:342:+;
sof-miRN155-5p	sof-miRN155	MIRN155	CTTTCAGCTTCTGAGGCACCC	CCTTTCAGCTTCTGAGGCACCCTATAGAACATATCAGTTTCTTGGAGTTGGCGAGCTTCTGTGTTTCTTGTCCTCTGCTGCCAACCAAGCTGCCCTGCTACTACAGATCTTCAGCCCAAAAGCAATATTTCCCATACAGCAGCAAGACAAGGCATGCTTCACCTTACCATCAATAGCTTGTGCAGTGGCCAACATTAATCTTTCCATGCCACTTTCTTCTTCATTAAGCATGTCATATAGTATCTCTGTTTTTTGTTAGCAGTGAGCTGAGAGA	c88855_g2_i14:1:274:+;
sof-miRN156-5p	sof-miRN156	MIRN156	CGACTAGGGTCGACTAGTCAC	CGACTAGGACCGACTAGGGTCGACTAGTCACCCTGATCAACGACTAATTGTGATTAGTCGCCTGGTCGGTCCCATTGCGA	c102024_g1_i1:467:546:-;
sof-miRN157-5p	sof-miRN157	MIRN157	TATACTTAAATTTGGACCAAG	CGACTTATACTATACTTAAATTTGGACCAAGGCACCCACTCAATAGAGGAGCTGAAGGACACGCTGCTTCTCAGGAGTATTCGCACCGGCCGACTCAGCAATCCAGCATCATGTATTGGTCGAAATTCAGTATGATTATGAGAAT	c86792_g1_i3:151:295:+;
sof-miRN158-3p	sof-miRN158	MIRN158	GGAGACGAGGACGACAGCGGCGG	CGAGACGGACACCACGCCCAGTTCGCTGCCGCTCCGCCCGTCCACCGGTGCTCCCTCTCTCCCTCCTCCCCTCCCCGCGATCTCCATTGGTACCCCACGCCCCCAGCCACACGGCTCCCGCTCCTCCCACTGGAGACGAGGACGACAGCGGCGGCTCCGACGAG	c102707_g4_i3:1272:1435:-;
sof-miRN159-3p	sof-miRN159	MIRN159	TTCGGGTACCATTCTGATCGCCT	CGAGCGGAAGTGCGATGTGTCTGGAAACTCGGGATCGTAAATGGATTCGGGTACCATTCTGATCGCCTCTTTCATGAT	c104392_g2_i2:785:862:-;
sof-miRN160-3p	sof-miRN160	MIRN160	AAGGGGCTGTTTAGTTGGCAA	CGCAGGGCAATCTGGATACGCCCTATCCTTGGTGAATCAATATGAAGGGGCTGTTTAGTTGGCAAATT	c90748_g1_i10:1:68:-;c90748_g1_i1:1:68:-;c90748_g1_i3:1:68:-;c90748_g1_i4:1:68:-;
sof-miRN161-5p	sof-miRN161	MIRN161	AGCGCGTCGGGCGGGTCCGGCG	CGCCATCCTCAGCGCGTCGGGCGGGTCCGGCGGCGGCCGGTCGCAGTACCACATCCGGCAGGTCGGCGTGTTCCTCGACCTCCACTTCGTCAACAAGCCCGAGGCGTTCATCAAGGCGCACCAGCCGCCGAAGAAGTTCGACGACGACGGCAACCTGGTCGATCCGGAGACCAAGGAGCAGGTCAGGAAGGTGCTCCTGGCGCTGCAGGCTCTCGCGCTCCGGCTGCAGCTGGGGAAGTCTGCTGCTGCGG	c97461_g1_i1:273:523:-;
sof-miRN162-5p	sof-miRN162	MIRN162	AACGGCTGACCATCTGAGGGTGC	CGCCGCCCCGGCAACGGCTGACCATCTGAGGGTGCGAGGAGCGGATACGCCGCGCCGGCGACGCCTGCCAGCTCAAGGGCGCGACGTGAGCGGAGAAGGAGCGCCCCGACCGAGGCGGTTGCGGATGCGCGGCGACCCAGCCCCCTCCCGGTAGCAGTTCCTAGATCCAGCCGGCTGCCGGATAAAGA	c99833_g1_i10:254:441:+;c99833_g1_i1:254:441:+;c99833_g1_i3:254:441:+;c99833_g1_i4:254:441:+;
sof-miRN162-3p	sof-miRN162	MIRN162	TTCCTAGATCCAGCCGGCTGC	CGCCGCCCCGGCAACGGCTGACCATCTGAGGGTGCGAGGAGCGGATACGCCGCGCCGGCGACGCCTGCCAGCTCAAGGGCGCGACGTGAGCGGAGAAGGAGCGCCCCGACCGAGGCGGTTGCGGATGCGCGGCGACCCAGCCCCCTCCCGGTAGCAGTTCCTAGATCCAGCCGGCTGCCGGATAAAGA	c99833_g1_i10:254:441:+;c99833_g1_i1:254:441:+;c99833_g1_i3:254:441:+;c99833_g1_i4:254:441:+;
sof-miRN163-3p	sof-miRN163	MIRN163	ACGCCTTCTGAAGCTCTCCCT	CGCCGCCCCGTGGGCAGCTTCGGCGACGGCGTGGACATCGTGCACTGGGTGCGCAAGGTGACCGCGGAGCTCCCGGACGGCACCGCCGCCGCGGCGGAGCCCGTCCTAGCGGTGGCGGACAGGCGGCTGGCGCTGGAGCCCGTGCCCCTGCTGGCGGACCTGTACAAGGTGGCCATGGCGTGCGTGGAGGAGGCCAGCACAGCCCGGCCCACCATGCGCGAGGTCGTCCACATGCTCTCCACCTCCGCCGCGGCCCAGCACGACGTCCTCCACGCCTTCTGAAGCTCTCCCTCCTGGCTGCT	c94111_g2_i1:26:327:+;c94111_g2_i2:26:327:+;
sof-miRN164-5p	sof-miRN164	MIRN164	TCCCTCGCTGGTGCACGAGCTC	CGCCGCCGGGTCCCTCGCTGGTGCACGAGCTCGCCCTAGGCTGAGCTCGTCGCCATCGAGCGATCCCGCGGCGG	c144677_g1_i1:286:359:+;
sof-miRN164-3p	sof-miRN164	MIRN164	GCTCGTCGCCATCGAGCGATC	CGCCGCCGGGTCCCTCGCTGGTGCACGAGCTCGCCCTAGGCTGAGCTCGTCGCCATCGAGCGATCCCGCGGCGG	c144677_g1_i1:286:359:+;
sof-miRN165-3p	sof-miRN165	MIRN165	AGCATACCCTGTAGCTCCGCCC	CGCCGGAAACACAGGGTATGCTGGAGCATATACAGCATACCCTGTAGCTCCGCCC	c76869_g1_i1:1:55:-;c76869_g1_i2:1:55:-;
sof-miRN166-3p	sof-miRN166	MIRN166	CGCTCGCGGCTGCCATGAGCC	CGCCGGACCCCTGCAGGAGAAGCAGCGCGTCGAACTCTTCACGGGAGGTCTCCTGCCGCCGCTGAGCCACGCGGTACGGATCCACAATCCGCAGTCGCTCGCGGCTGCCATGAGCCTCGCCCGGCA	c103518_g2_i4:8:133:-;c103518_g2_i5:8:133:-;
sof-miRN167-3p	sof-miRN167	MIRN167	CCTTTCGCCGGTGAGCGCGCT	CGCCTAGCTCGTGGCGGCGACGGCCGCCGGTGGTGGCGTGAGGATGTTGCCGCCGGAGTTCGTCCCGGTCGGCTCCCCTTTTTCTTTCTTTGCTCTTCCCTCTCCCCAGCCACTCTCTTAGCCGCGGCCAAGTGAGAACACAGCGGCAATAGCCGCCCATGGCGGCCGGAGGAAAAAGCTCGCGGCTCCGCCGCGGGGCCTTTCGCCGGTGAGCGCGCTCGCCCTAGGC	c91397_g6_i3:784:1012:-;
sof-miRN168-5p	sof-miRN168	MIRN168	AGGACTTGAACCTGGGTGGCCT	CGCCTCAACAAGGACTTGAACCTGGGTGGCCTTCAGTTGGGAGGACATTGAAAGGTGCATGTTCATGTAAAAGAGGGA	c80962_g1_i1:1279:1356:-;c80962_g1_i2:543:620:-;c80962_g1_i3:284:361:-;
sof-miRN169-3p	sof-miRN169	MIRN169	ACGATGACAACGAGGACGCCT	CGCCTCTCGGACTCGGCGCTCATCCTCGTCGACGCCGTCGAGGGGGTGCACATCCAGACGCACGCCGCGCTGCGCCAGGCCTTCATCGAGCGCCTCCGGCCCTGCCTCGTGCTCAACAAGATCGACCGCCTCATCACCGAGCTCAGCCTCACCCCCGCCGAGGCCTACGTCCGCCTCCACCGCATCGTCTCCGACGTCAACTCCATTTACTCCGCGCTGCGCTCCCACTCCTACTTCTCCCTCCTCTCCGCCCTCGAGGACAGCCCCTCCACAAGCTCTTCGTCCTTAGCTGAGGACCTACCGGAGGACTTTGAAGACGACGATGACAACGAGGACGCCTTCCAGCCCCT	c106043_g1_i2:416:765:+;
sof-miRN170-3p	sof-miRN170	MIRN170	ACGATGACAACGAGGACGCCT	CGCCTCTCGGACTCGGCGCTCATCCTCGTCGACGCCGTCGAGGGGGTGCACATCCAGACGCACGCCGCGCTGCGCCAGGCCTTCATCGAGCGCCTCCGGCCCTGCCTCGTGCTCAACAAGATCGACCGCCTCATCACCGAGCTCAGCCTCACCCCCGCCGAGGCCTACGTCCGCCTCCACCGTATCGTCTCCGACGTCAACTCCATCTACTCCGCGCTGCGCTCCCACTCCTACTTCTCCCTCCTCTCCGCCCTCGAGGACAGCCCCTCCTCCACAAGCTCTTCGTCCTTAGCTGAGGACCTACCGGAGGACTTTGAAGACGACGATGACAACGAGGACGCCTTCCAGCCCCT	c106043_g1_i1:389:741:+;
sof-miRN171-3p	sof-miRN171	MIRN171	CCTCGGAGACCACGGCGCCGA	CGCGCGCCGCCACGGCCGCCCTCGGCCCCGAGGACGACGACAGCGCGCCCAGGAGCCGCGCGATGTCGGCGGGGGACCCGGGCTGCATGACCGCGATGGGCGCCTCGGAGACCACGGCGCCGAAGTCGCGCGC	c47812_g1_i1:1415:1547:+;
sof-miRN172-3p	sof-miRN172	MIRN172	GGGTGCTGAACACCGTGAGGA	CGCGGACGGCCTCAGGTAGCTCAGCTCCCCGAAGAAGCAGGCCGCCATGGTGAACATGAAAGCCGCTATGATGCACTCCAGTTTGCGGGCCCCAAATCTCTGCACTCCAAGAAGCAAGAGGGTGCTGAACACCGTGAGGATGACTCCAGC	c75995_g2_i1:921:1070:+;c75995_g2_i2:921:1070:+;
sof-miRN173-5p	sof-miRN173	MIRN173	ACCGTCTGATTGCGGCGCTCGA	CGCTGCCACCACCGTCTGATTGCGGCGCTCGACCACGCCGTTCTGTTGCGATGAGTAGGGCGTCGAGTAGTGGTGCTGAATCCCGCGAACTCAGCTGCCGTGAATTCGCCGCCGTTGTCCGTGAGCTTGCGGCCGCACTCCTCCGCGGCTGCCTGGTGGCGCTTGATGGCGT	c82286_g2_i3:14:185:+;
sof-miRN174-3p	sof-miRN174	MIRN174	AGAGGATGATGATTTGGAATTG	CGCTGCCGCATCCGTCGTCGGCTCCTCCGCTGTCGCATCCTCCTCCGCCGCCGCTGCCGGCCTCCACCACGAAACGGGCCACGACCACAGAGCTCAGCCTAGGTTCCAAGAAGCAACCAAGGGCTTCAAGTGCAGCAGGAACTGGATATTTCACAAATATTTTGACACAGGAAGAGGATGATGATTTGGAATTGCTGAGGCAGC	c104667_g2_i4:202:405:+;
sof-miRN175-5p	sof-miRN175	MIRN175	ACCGCCGCGAACTGCTCCTCGA	CGGCAGCGCCACCGCCGCGAACTGCTCCTCGAGCGTGAGGATCGGGAAGCCCGCGCCGCGGTGGGCGG	c95309_g2_i1:1921:1988:+;
sof-miRN176-3p	sof-miRN176	MIRN176	CGCCGGCGGCGGGTAGTACAC	CGGCGGCGGGTAGTACTCCGGCGCCGGCGGCGGGGGCGAGTACTCCGGCGCCGGCGGCGGGTAGTACACCGGCGGAGGC	c107202_g1_i1:231:309:-;
sof-miRN177-3p	sof-miRN177	MIRN177	GGGCATTTGGTCTAGTGGCATG	CGGCTCAGGGGAACGGTAGCTCTAGCTCCGAGTTGTCCGGTAACTTTCTATGTCGCTCGGGTATACTGCTGAAACATGGTGGTGCTGGTGCGACCGAGGAGGACGGGTATGTGGATATGGTGGATGAAAGCGCCGGCGGAGGGGATCAGGGAGGATGCCTCGCCGGCGGCAAGTCCTGGGTATGTACGAAGACCGTTCGTCGGTTGCGATATGAGAAGACGGGGGAGGAGACAGGATTATAGAAAATATTAAATAAGGTCCAAGTAAGATACAAACGAAAAGGGCATTTGGTCTAGTGGCATGATTCTCGCTT	c106295_g1_i2:235:547:-;c106295_g1_i3:235:547:-;
sof-miRN178-5p	sof-miRN178	MIRN178	GGCCAGCGTCGCCGTCGTCGTC	CGGGGCTACGGGCCAGCGTCGCCGTCGTCGTCGGTGGTGCTGCCTCGGCCGCGATCGCGGGTGCCTGCGTCGTTCGTGCCCATGACGACGCGGCGGGTGCCGTCGTCGGTGCGCCTGCGCGCGGCCGTTGCGGACGCGCCCCGCGGCGGCCTGCAGCTCCAGCGGCTTGAGGAGGAGGAGGGGCTATCGGGGACCATGCTCGGCAGAGGAGAGGAGGATGAGGTGTTGGAGAAGGTCGGGGAGGAGAAGGTGGAGGGGTGGATGCGGGAGTCGATCGCGGAGATCGTGCGGCACATCGGCGAGGCCCCGTTCCTGGTGCACCTGTTCAGCAGCGACGACGGCGACGGTGAACGCCTGACGGTGCGG	c91656_g1_i1:231:596:+;
sof-miRN179-5p	sof-miRN179	MIRN179	GGCCAGCGTCGCCGTCGTCGTC	CGGGGCTACGGGCCAGCGTCGCCGTCGTCGTCGGTGGTGCTGCCTCGGCCGCGATCGCGGGTGCCTGCGTCGTTCGTGCCCATGACGACGCGGCGGGTGCCGTCGTCGGTGCGCCTGCGCGCGGCCGTTGCGGACGCGCCCCGCGGCGGCCTGCAGCTCCAGCGGCTTGAGGAGGAGGAGGGGCTATCGGGGACCATGCTCGGCAGAGGAGAGGAGGATGAGGTGTTGGAGAAGGTCGGGGAGGAGAAGGTGGAGGGGTGGATGCGGGAGTCGATCGCGGAGATCGTGCGGCACATCGGGGACGCGCCGTTCCTGGTCCACCTGTTCAGCAGCGACGACGGCGACGGTGAACGCCTGACGGTGCGG	c91656_g1_i2:231:596:+;
sof-miRN180-5p	sof-miRN180	MIRN180	CTGGCGCCGTCGCCTTCCGAGA	CGGGGTCCCCCTGGCGCCGTCGCCTTCCGAGACGATCTCGGGGGAGGACGACGACAGCAGCGGCGAAGACGACGATGCCCTGTCGCGATATGAGATCGCGACTAGGCTTGGGGACCTTCCCGA	c103918_g2_i1:148:270:+;
sof-miRN181-3p	sof-miRN181	MIRN181	TTTCTAGATACATGGTTTCTG	CGGTGGTGAGCCTTCCGCACATTGCGAGCCTGGAGACCATGGTTTGGGAGCTTCTCCGCCAGGGCCACCACATCCTCGTAGTGGCCCAGTTGCGGAGCGGACATCTGCAACCGCAATTCCCCCAAGACCTTGTCCTCGCCTATCACCCCCCATAGTGACTAAATTATTTATAATATACTCTCTCATTTCTAAATTGTAAGTTATTCTAGCTTTTCTAGATACATGGTTTCTGTTACACACCT	c94074_g2_i3:63:304:-;
sof-miRN182-5p	sof-miRN182	MIRN182	CTCGCCGTAGGTGTCCTCGCT	CGTCCCTATCCTCGCCGTAGGTGTCCTCGCTGGGGTGGAGTACCAGACGGAGGCGGGTTCGCCGGTGTCGCATCGGGACTAGACTGAGGCGGACGGCGGGCGGCAGTGTATGGCGGCGCATCGGGACGG	c90383_g2_i2:659:787:-;
sof-miRN183-5p	sof-miRN183	MIRN183	TAACCCGTGAGCCGTTCGATCTG	CGTCGCCTGTTAACCCGTGAGCCGTTCGATCTGGCCAACTCGTGATATTGTCCATCGGATGCGGATCGGCTCGGGTCTTCACGGGTCTCTTACCCGTTACGCCGCGATACCGGGCTGTCGC	c105055_g2_i5:132:252:-;c105055_g2_i7:132:252:-;
sof-miRN183-3p	sof-miRN183	MIRN183	GATGCGGATCGGCTCGGGTCTTC	CGTCGCCTGTTAACCCGTGAGCCGTTCGATCTGGCCAACTCGTGATATTGTCCATCGGATGCGGATCGGCTCGGGTCTTCACGGGTCTCTTACCCGTTACGCCGCGATACCGGGCTGTCGC	c105055_g2_i5:132:252:-;c105055_g2_i7:132:252:-;
sof-miRN184-3p	sof-miRN184	MIRN184	GCGGGGATAGCTCAGTTGGGAGA	CGTTCGACGAGCTGCCGGCGCGGTTCCTGCCTTCCTGGGCGCATGCTGTTGCTGTTGGAGACTTGGAGCGCCGTGCCCCCTGCGTCTCAGCGTCTGTGCTGTGCCGTGTCTTTATGAACTGCACCTGTGCCTACGCGCGGCGGTGGTACTTTGTGAAAACCATCAAGCGGGGATAGCTCAGTTGGGAGAGCGTCAGACT	c62241_g1_i1:58:256:-;
sof-miRN185-5p	sof-miRN185	MIRN185	TTTCTAGATACATAGCTTTTG	CGTTCTGGCATTTCTAGATACATAGCTTTTGCTAGGCACCGAGATATACATTATGTCTAGATACGTAATAAAAGCTACGTAAATAGAAAAACCAGAACGA	c87630_g1_i1:84:183:-;
sof-miRN186-5p	sof-miRN186	MIRN186	AATGGAAAGGAGATCAAACCT	CGTTGGGCCTAATGGAAAGGAGATCAAACCTAACAGGTTCAAGGCGATCGCGCTCACCGTGGACACCCCGCGCCTGGGCCGCCGTGAAGCCGACATCAAGAACAGGTTCGTTCTGCCGCCGTTCCTGACGC	c87400_g4_i1:8:138:+;
sof-miRN187-3p	sof-miRN187	MIRN187	GTAATAGTTTGACTTAGGACAAA	CGTTTCTGATTCTATTCTAAGTGCAACTATTGAAAGTTTGACCAATTTTGAGCCTTACTATCTCTGACATCAAAGAAGAAAAATGTAAAGACACATCTTTTAATGGATCTCATGATGCTCGTTTGGTATCATTCATAAATGTTGTTGTTTTCTATTAACTTAATCATACTTGTAGTAATAGTTTGACTTAGGACAAACTTAGAAACT	c99397_g2_i2:447:653:+;
sof-miRN188-5p	sof-miRN188	MIRN188	TCAAACCTCTCTAACTTTGATC	CTAAACTTCAGCTTTGTCCCAAGTCAAACCTCTCTAACTTTGATCAAGTTTATAGAAAAATGCACCAACATATACAACATCAAATTAATTTCATTAATCCACCATGAAATGTCTTGATAGCGTATTTAATTGGTTAGATGTGAATATATTTTCTACAAACTTGGTCAAAGTTAGAGAAATTTGACTTAGAAGTTTG	c101840_g1_i3:106:301:-;
sof-miRN188-3p	sof-miRN188	MIRN188	TCAAAGTTAGAGAAATTTGACT	CTAAACTTCAGCTTTGTCCCAAGTCAAACCTCTCTAACTTTGATCAAGTTTATAGAAAAATGCACCAACATATACAACATCAAATTAATTTCATTAATCCACCATGAAATGTCTTGATAGCGTATTTAATTGGTTAGATGTGAATATATTTTCTACAAACTTGGTCAAAGTTAGAGAAATTTGACTTAGAAGTTTG	c101840_g1_i3:106:301:-;
sof-miRN189-5p	sof-miRN189	MIRN189	ACACTCAATTGCTGGACATGT	CTACACTCAATTGCTGGACATGTTTATATAGTTGTATATGGCAACTAATTATCATTTCCATTGCAACTCAGTGTTGGT	c144872_g1_i1:129:206:-;
sof-miRN190-5p	sof-miRN190	MIRN190	CTTGGGACTGACAGGCTTGG	CTACCCCCAACTTGGGACTGACAGGCTTGGTTGTGGTTGTTGATGCTGAGACGTAGGGCCGCCCCATGTGTTTCTTTTGTAACCACAAAGTAGTCAAGCTAAGCTCACAGCCAAGGGGTGAGACCGTGAGGCGCAGTTCTGAATTTGGACCAAGCTGCCTCAAGTATCTCCGGCCTCTCAGTTAAGAGACATTACAGTTTTTACTTTTATACACATTGTCACTGCCACGGTTGGGCCAACCACTCTACATATTACACATGTCGTTTCAGTACCAACTCAGTCAGTCCTAGTAGTACCAAATCCTAACACACAGGTCGTCGGTGCAGTATGTAGTTTTGGTGAGCAGCGTGCGGGGTCT	c105173_g1_i8:1956:2313:-;
sof-miRN191-5p	sof-miRN191	MIRN191	CACCCTGTGATTGTTTGACGC	CTACGTGCGACACCCTGTGATTGTTTGACGCATGTATCCAGGTCCCAACAAGTAAGGCAACCACCAAATGGAGCGAGTAGCACAGCGCGTGATTCCTGCAAAGCCCGTGCGAATCCAAACGACCGAATGGAGCGAGTAGTACACGTGTCATGGGATCACAGGGTGTCGCACACTGGG	c96840_g1_i1:122:298:-;
sof-miRN192-3p	sof-miRN192	MIRN192	AATTATTAGACGTTTTGGCTT	CTAGCTAAGCTGCAACATGACAAGTTGACAGCAAATGAAGGGCCTTCCATGGAGGAAGGCCTCAAGAGAAATTACAAAGTACTGTCACAATAGATGATAGCACACCATTGATGCTTCAAAACATGTGCAATGTGGACTCAAAATGACTGTCATAATTCAAGTACTCCCTCCGTTCCAAATTATTAGACGTTTTGGCTTTTCTAGCTAT	c101940_g3_i3:595:802:+;
sof-miRN193-5p	sof-miRN193	MIRN193	CCCCTATGCTCGATCTCTGAC	CTCACTGAAGCGGCCGTGTGCCCCTATGCTCGATCTCTGACACATGGCGAGGAAAAAATCTGGTGGCTCGTACAACGCATCTCTCGGCTCCTCCTCCTCACGTATAGCAGTTAGCAGCTCAGCTCCACGTTGAGTCCTCCGCAAGGGCGAGTACGAGCCACCACCGCATTACGGGAGAGCGTTGATTTCTTTTCCTTGCCACACGTCAGAGATCGAGCATAGGGGCGCACAGCCGGTTCAATGAGCC	c83050_g1_i1:615:861:+;
sof-miRN193-3p	sof-miRN193	MIRN193	CAGAGATCGAGCATAGGGGCG	CTCACTGAAGCGGCCGTGTGCCCCTATGCTCGATCTCTGACACATGGCGAGGAAAAAATCTGGTGGCTCGTACAACGCATCTCTCGGCTCCTCCTCCTCACGTATAGCAGTTAGCAGCTCAGCTCCACGTTGAGTCCTCCGCAAGGGCGAGTACGAGCCACCACCGCATTACGGGAGAGCGTTGATTTCTTTTCCTTGCCACACGTCAGAGATCGAGCATAGGGGCGCACAGCCGGTTCAATGAGCC	c83050_g1_i1:615:861:+;
sof-miRN194-3p	sof-miRN194	MIRN194	TGCGATGAGGATACCAAGCTCCC	CTCCAGATCGTGGGTGCATCTTGCTTTCTGTTCGTAATCGGTTCTTTGTGTCAAGTGAGATGGATGGCAGTGACGACTCGGTAATATTCAAGCTCAACAGACCGAATCACAGGTCTCTCTCTACACGAGGTTGATCTGTATGCCGATTTTCCCGCTGAACCGAGCCATCTAATATATCTTTCGTTCTCGTGTTTATTTGCTATATTCGAAATATTTTCTCCGGGCGATTTTTTTTCGTTTGCTGTTTTTTTTTTCATTTGAGCGGGGAGCTAACTGTTGCGATGAGGATACCAAGCTCCCTCTTCTGAAA	c105021_g1_i10:248:557:+;c105021_g1_i12:248:557:+;c105021_g1_i1:248:557:+;c105021_g1_i3:248:557:+;c105021_g1_i4:248:557:+;c105021_g1_i5:248:557:+;c105021_g1_i6:248:557:+;c105021_g1_i8:248:557:+;c105021_g1_i9:248:557:+;
sof-miRN195-5p	sof-miRN195	MIRN195	GTCCTGCGTCGTGGCGGTCCT	CTCCCGCGGCGTCCTGCGTCGTGGCGGTCCTCTTCCTCCTCCTGGCCGCCGGCGGCGCGGCGGCGGCGCTGTTC	c91870_g3_i1:301:374:-;
sof-miRN196-5p	sof-miRN196	MIRN196	AGACAGAATTTCGGCAGCACC	CTCCGATCCGAGACAGAATTTCGGCAGCACCTCCCCGCTGTTCTCCAGATACACGTTCTGGCAAGGAGAGTGTGTATCCGGAGAACAATAGGGAGGTGGTGCTGAAACTCCGTCTCGGATCCGAGT	c107145_g2_i6:1256:1381:-;
sof-miRN197-5p	sof-miRN197	MIRN197	CGTTGGATAGCTTGTAGGTGCC	CTCGTTGGATAGCTTGTAGGTGCCTGGCTTTAGGACTTCCGCGATGATGTACGGGCCTTCCCACGGGG	c106372_g1_i3:1577:1644:-;
sof-miRN198-5p	sof-miRN198	MIRN198	TAAAGTTTAGACAAGGGAATC	CTCTAAAGTTTAGACAAGGGAATCCAAACAGGCCCTTGTATGCTGTAGCATATATTCCAATTGAGCGATCTAGGAAATGAAGTACTTGCCATCAATTTCAATGTCCACTTCAAGATTTGAACTGCTCAAGAAGACTATTCATCCATTTTTTCTCTTAAGGGCCTGTTTGGATCCCCTCTTCTAAACTTTAGAGT	c155493_g1_i1:362:555:-;
sof-miRN199-5p	sof-miRN199	MIRN199	GCTGCGAGCCGGGACTAAGGT	CTCTAGTCCTAGGCTGCGAGCCGGGACTAAGGTTTTAGGACTAAATGTCCCACCTTTAGTCCCGGTTCTCAGGCCCGGGACTATAA	c52505_g1_i2:123:208:+;
sof-miRN199-3p	sof-miRN199	MIRN199	TTTAGTCCCGGTTCTCAGGCCC	CTCTAGTCCTAGGCTGCGAGCCGGGACTAAGGTTTTAGGACTAAATGTCCCACCTTTAGTCCCGGTTCTCAGGCCCGGGACTATAA	c52505_g1_i2:123:208:+;
sof-miRN200-5p	sof-miRN200	MIRN200	TGTTGCTGCTGCTGCTGAGCCT	CTCTGATTCCTGTTGCTGCTGCTGCTGAGCCTGCTGGGCCTCTGATGGCTGCTTCTGCTGTAGCTGCAGCAGCTGCTGTTCGAGA	c24387_g1_i1:131:215:-;
sof-miRN201-3p	sof-miRN201	MIRN201	GGGGAGAAAAACACTGTATCAGA	CTCTGCTCGTAGTAGTATTCTCGCTTCGTTTGCCTCCGTCTGTTAAATAGGAGTAGCAATCGCTTCGCTTTGCTCCCTCCCGCAGCTGGGCAGCAGTCGTTTTGTTGACGGTGCAGTGACGGGGACAGGGATGGCAGATAAGAATAAAGGCCTCGTTTAGATGGGTGAATTGGGGGAGAAAAACACTGTATCAGAA	c93777_g1_i2:1:196:-;
sof-miRN202-3p	sof-miRN202	MIRN202	TCGAGGACGAGCTGTTTGTGCA	CTCTTCCAGAGTTCCGCGAGCAGTTTCCCGACTTCCAGCTCGAGGACGAGCTGTTTGTGCAGGCGGGGAGA	c100025_g2_i1:114:184:-;
sof-miRN203-5p	sof-miRN203	MIRN203	ATGGCTGAAAGTACTGTTTCT	CTGAAAAGTAATGGCTGAAAGTACTGTTTCTTAATTTACTGTGAAAGAAAAATACTGTTTTTATAGTTGAAAAAGTAAGTCGATCGTGGACCAGAGCACAGTACAGTTCGTTCGAGTCATGAATGCCACCCGTACGATCGACGCACATGAGAAGAGAAAACAGTAGCGTTCGCTGTTGAATTGAAGG	c94728_g2_i1:11:197:-;
sof-miRN204-5p	sof-miRN204	MIRN204	TACTTGTCTGAGTTCTCTTCCT	CTGACTCTCGTACTTGTCTGAGTTCTCTTCCTGAAATCAGAAATTAGGCTTGACGACCGTGGAGTCATGCCTCATTTGGAGGAAGAAGGGCCGGCGGGTGCCCATCTCGTCAT	c101960_g1_i3:243:355:-;
sof-miRN205-5p	sof-miRN205	MIRN205	AGGGTTTTGGGTTTAGGGTTT	CTGATTCTCTAGGGTTTTGGGTTTAGGGTTTCTTGTTTCAGTGGCTTTTATATTCATATTTTGGTGTTTTCTTTTTCTTTTTTATTTTTATTTTTGTGTTTTCTTTTTTCTTCTTTGGCTATTTCCTGTCTTGTAAAATCTAGAGCTACATTACTGCAGAGCAACTT	c45804_g2_i1:1744:1910:+;
sof-miRN206-3p	sof-miRN206	MIRN206	TATGGCTGACCACCACCTTT	CTGATTTGGGGCGGCTGAATCAGTTGCCAAAGTTTGGCTGGCGGCCAAGATTTGGCACGGTCCTACATAGGTGGCATCCAAACGTGCCCTGAGTTTCCTCACTGGTCCCTGGATCAAGGGTCCTGTTTAGGTTCTAAATCTGTCGCTCAATCTATTATATATGGCTGACCACCACCTTTATTAAATCTG	c86287_g1_i1:709:897:+;
sof-miRN207-5p	sof-miRN207	MIRN207	TGCAGAGAGACGGCTTCGAAC	CTGCAGAGAGACGGCTTCGAACCATGGCATACATTATGGTTTTGTTTATTATAATTATAGCCACATAAAACAATGTCGTGGTACCATGGCATACATTAATTTAGAGGGCACTTTCACAAATGATGTAGGTCATGTTGATTGGTCTTCATAGAAATGACATTGCAGGGAAGAGTCATTATGATGGGAGAAGAACCCATAGGAGCTTGTCACTTGTGCAT	c101789_g1_i2:1:218:+;
sof-miRN208-3p	sof-miRN208	MIRN208	TCACCGTCGACGGCGACCGCC	CTGGCGTCGATCGCTGGCGCCGCGACAGGTGCATCATCGGCATCGCCGTCCTCGCACGCGCGCACCCGAGCAGGCTCACCTTCGACGCCGTCTGCCTCACCGTCGACGGCGACCGCCCGCGCGCCTG	c72394_g1_i1:534:660:+;
sof-miRN209-3p	sof-miRN209	MIRN209	ATTTGTCTGAATCTTTGATT	CTGGGAAGATGTAGTAGGCGAAGCTGCAGACGAATGCCACCAGGAAGAACTGGTTGCGCGTCATGCCTCCTTTGACCCGCCGTTCTGTCTCGTGGAGCGCCCTGGTGAGCAGATACACATTGCAATGCATGTGTAAGTCGTTGTCGTAGTAAAGTTATTAGTGGCAAAACATGAACATGTATATTTGTCTGAATCTTTGATTAATCTCTCTG	c97567_g1_i3:1726:1937:+;
sof-miRN210-5p	sof-miRN210	MIRN210	ATCCACCTCGCGCCGTCGGCAG	CTGTGCCCCCATCCACCTCGCGCCGTCGGCAGGAAGAGGGAGCTTGCTTCACCGCAGTTCCCCATATAGGTGCAGGAGTTGGTTCTGGATTCCCTGGATTAAGCTTGGGCTTTGGAGTTGGTGCGGGCTGTGGTATAGGGATTGGCTTTGG	c91737_g2_i2:402:552:-;
sof-miRN211-5p	sof-miRN211	MIRN211	AGGGGAAGGCCTCGGACTTGGC	CTGTGGTTCAAGGGGAAGGCCTCGGACTTGGCGCACTCCGGCGCCAGCATCCACCCCTTCTCACTGCTATCCCCACCATCCTCCGGATCGGCTCCCTCGCCGTCGTCCTCCGGGATCGGGGCCGCCTCGAAGGTGGTGACGTTGGGGTCGAACGTCACCTTCTTCTTCACGACGGCCAGGCACATGTCGTCCGTGGAGTCCCTCAATTCGAGGAGCGTCGCTAGGAGCGGTGCGGCGGCGGAGACGGCCTCCGCATCCAGATCAACTTTCTTCGGTGAAACCCGCGGAACGGCCCGGGCGCGGCCGTTGGGGGACTGTGCCGGCGACCGCTTGCGGCGGCGGC	c89859_g1_i2:1308:1650:+;
sof-miRN212-3p	sof-miRN212	MIRN212	TTCATTCGGAACCGTATTTTTC	CTTCCAGAGCAGAGACAGGCGGTTCGGGGTAAGGAAACTGTAGCGCAGAAAGAGGCAGGCAGCGCCATGTGGAAGGCGTGCTGGAACTGTCAGTAGCAGGTAAGCGTTGGTCAGTGGATGATGAATTGATGATAGGTTTGGGGGCCATGGTATTAGCATGACGCGGCATTGTTGGTTACAACTCACAAATGGTGCGGGGACTCCTGGAGACTCCCTTTTCAGTTGTCTTAATTCGTCAGCTTGTTCTTTCATTCGGAACCGTATTTTTCTCTCTCAACG	c107817_g2_i2:614:892:+;
sof-miRN213-5p	sof-miRN213	MIRN213	GCGCGCTGGTTGGGCTGTTGC	CTTCCCCAGCGCGCGCTGGTTGGGCTGTTGCGCCGTGCCCTTTCCCCCATTGCCAGCCGCATCACGCGCCCCTCGCTCCCAGCGTCACTCGCATGTGTGGCAGCCACCTGCGCCGTTCGCTCCC	c150312_g1_i1:91:214:-;
sof-miRN214-5p	sof-miRN214	MIRN214	CGATTTCGATGTCACCGAGGCC	CTTGATTCTTCGATTTCGATGTCACCGAGGCCGACGGAGCAGACGACTAGGGAGTCCACTATTCCCGAGAAGAAAGCGGAGCGGAGAATCCAGGAGATGGGAGGAGCTCAGCAGCTGCTGCTGTAGCTGCGTTTGGTGGATCGAATCGATCGTCACCTGATGCTGTGTTTTTGCTACTGAGGAGAGGGAGGGATCTGAGGGAGGGGGGATGATGTCGTCGTCCTCGTCCTCCTCGGTGGTGTACGAGGGGTGGATGGTCCGT	c107803_g2_i2:2624:2885:-;
sof-miRN215-5p	sof-miRN215	MIRN215	CAGGGATGTAGTTGTCTGCCT	CTTGCCTATCCAGGGATGTAGTTGTCTGCCTTCTATGGCTGTTCTTCAGTCTTCACTGTGTGACAGAAGTCATGCCTATCCATGACTTTCTTATGGTGGTTAATCTATTTAGAGCCCCTTCATGTGGGATTTACATCTGACAAGCAGACTGTTCTACACCCTGAAGACAAA	c90005_g1_i1:257:427:+;c90005_g1_i5:89:259:+;c90005_g1_i6:158:328:+;
sof-miRN216-3p	sof-miRN216	MIRN216	TGAAAGTTAGAGAAATTTGAT	CTTGTCTTAAGTCAAGCTTCTATAATTTGACCAAATTTGTAGAAAAGTTCACCAACATCTCGAACAATAAGTTTGTTTCATTAGATTCTTTCATGCATATATTTTGATAGTGAATTTTTTGAACTTGTTAATATCAATATACTTTTCTAAAAATGTGATGAAAGTTAGAGAAATTTGATTTAGAACAAA	c106775_g1_i1:1017:1205:-;c106775_g1_i5:1038:1226:-;c106775_g1_i6:647:835:-;
sof-miRN217-3p	sof-miRN217	MIRN217	GGGGATTTTGTAGCGTTGTATAT	CTTTTGTATTTCCATCAATATTATATATTTAACTAGAAGATACCCCCAACGTGCGGGGATTTTGTAGCGTTGTATATGTTTACGAAG	c156392_g1_i1:347:433:-;
sof-miRN218-3p	sof-miRN218	MIRN218	AGCTTGTTTTTTCAGTCGGAACA	GAAACTGATGAACGGACGAGCCTTTTCAATCGGAAGCTGAGTCCTGAATTAGTTGAGGCCCTCATCTGTACCCAGGATTGGATCAAATCTTCAGAAACAATTTCTCAAGAAGTTGGTGGAAACATAAACATGCCTGCTTAATGCGCAGCAAGCTTGTTTTTTCAGTCGGAACA	c91008_g1_i2:1:173:-;
sof-miRN219-5p	sof-miRN219	MIRN219	CGAGGCCGAGACCGAGACCGAGA	GAAAGGAGGCCGAGGCCGAGACCGAGACCGAGAGTAGTTTTGGTTGCGGGGTGGGTGGGTG	c81168_g1_i1:290:350:+;
sof-miRN220-5p	sof-miRN220	MIRN220	TTCTAGACTCTGATTTGGCCC	GAACCATCCATTCTAGACTCTGATTTGGCCCACCATTCATCGAAAGAGGGTTCATCCTGTTGTGGCGAAAGGGCCTGTAAACCCACTCTCCGCAGCAAAACAAACCAAAATTCGCGTGCAAACACACATGATACTAATAGATGGTTGATAGTTTCTTCTTCTTGATCACAGTGGGGGCAGCGAGCAGGATGTGGGAGACCTCGGCGT	c108455_g1_i2:618:824:-;
sof-miRN221-3p	sof-miRN221	MIRN221	CTCTCAACCGTTTGTAACCCCT	GAACTATAAAAGGGGAAGCAGGATCGGGACGAGGGCAAGGACTTTATGATCCTACGACTCCACGGCAACACGCACGTCCTCAACCCACAGAGACTTGGGAGCTCGTCTCTCTCTCAACCGTTTGTAACCCCTACTGCAAACT	c104567_g1_i2:1119:1260:+;
sof-miRN222-5p	sof-miRN222	MIRN222	GACTAGGACGTATAGAGGATGAA	GACTAGGACGTATAGAGGATGAAATTTGCGCACCATGAGTGCGGATAGCCTTAGACCGACTGCAGCGATTCCGGTAAAATCGTCCTGCAGGACGCGGATGGCTGCACCGGCGTACGCTACGCCACACGGTATCGTAGCGGATGGGCGGACGTCCGCTACTCCTGGCGGATGAGCAGAGCGTCCGCTACGCGCCTGCGTG	c19802_g1_i2:1:199:+;
sof-miRN223-5p	sof-miRN223	MIRN223	TATACTGTAGTAGTAAAAGGCGC	GACTCCCACGTATACTGTAGTAGTAAAAGGCGCAACGTGCATGGTTTATCAGTCTAATTAGTATGCTGATATTGAGCTTATTGGTCATGTATTATTTCATTTCATTCTGGGTGAATTTTTTCCTTGTTACTTTCTGTAGTGCTTGGCCTAGTA	c79925_g2_i1:409:561:+;
sof-miRN224-5p	sof-miRN224	MIRN224	TCCACAGGCTTCTTGCACCG	GAGGCGCGGATCCACAGGCTTCTTGCACCGCCGCTTGACCTCGATCATGGGCCGGCACCCAGTCATGGACACAGCGCTCATGGGGGAGGAGGGACACGCTCACAGTCACAAGGGAGGGGCGCTCTCATGGAGAGGTGCATGCGCTCAGGGGGGAGGGCACGCTCATGGAGAGGCGCGCACGCTCATGGGGAGGGTGTGCTCATGGGGCGCGCGGACGGGAGCGGAGGAATGTGAGGCCGGGCACG	c90073_g1_i1:293:537:-;
sof-miRN225-5p	sof-miRN225	MIRN225	GAGGTCGATGAGTGCGGATAGTC	GAGGTCGATGAGTGCGGATAGTCTAACAGAGAAGTCACAAGTGCACAACGCTACAGCAGTACGAGGACAACCTCATAACCGAATTCTAAAATGTGGATTGAATTTTTGCAGCAGTAAAGAACTAGCAATTTGAGTCAGAATTTTAATCTCTAACTCCGGAAAGCATGAGTACGAAACACATCAAATGATTTTGAGTTTGGAAACTAGTAAGTTACTGACCACTTGCCACGTTGGTCCGATTTCT	c156480_g1_i1:1:244:+;
sof-miRN226-5p	sof-miRN226	MIRN226	TAGCTGATAGAGCGCGGAGCC	GATAGCTGATAGAGCGCGGAGCCCCGAGTCTAAGCGAGCAGAGCCATTTCTTTCTACTGTCGTCAAAAGAAAAAAAAAGTACTAAAGGCGAAGGGCATTCTGTTGTACAGCTACT	c19178_g1_i1:1:115:+;
sof-miRN227-5p	sof-miRN227	MIRN227	TGTTGCTGCTGCTGCTGTTCCT	GATGACATGCTGTTGCTGCTGCTGCTGTTCCTGACCGTGCAGCCGGGCCAATCTCAACGCGTGTCTCCTCTGCTCCTGGAGCAGCTGCAGGCAGTACTGCCTCTGTCCCT	c95935_g1_i2:1923:2032:-;c95935_g1_i3:1923:2032:-;c95935_g1_i5:1903:2012:-;
sof-miRN228-3p	sof-miRN228	MIRN228	TTGTAGGACTAAGACCGAGTA	GATGCCCACTTGCTAGTTTTATGTCCTACAATAATAGAACAGTGCTTTGAAACAGGTTGACAATATAGAAATATTAGTTGATGTAGCATTATTTTTCAAAATGTATTATGGAAATTCATTGTGGAATCCACAGGAGGAGATAGTCATACAGGTTGAAAATTGCTATGCTATGAAGAACTTGTTGCCAAACAGGCAGCAAAAGACAGTGTCTCATAATGCCAAATCAAAAGGTTTGGTTCCACCAAACACCTCTCATTTTTGTAACCAAGCAGGAATTCATAGATAACTCATGCCCGAAAATTGGTATACACAACTACAAGCTTTAAAGGGTTGTAGGACTAAGACCGAGTACATG	c91414_g1_i1:589:943:+;
sof-miRN229-5p	sof-miRN229	MIRN229	ACAATTTGGAGCGGAGGGAGT	GATGCTCGCAACAATTTGGAGCGGAGGGAGTACTAGTTTCTTTGCATAAATTGACGATTCATAGGGCATGGAGCATAATTGATAAATCTACAATTGATTAACGAACAAAAAAGAAAGGGTAAGTGGATCAATGGCAAAGGTGGGAAGCCTCACCTTCCTACTATTTGGTTCCCAAGAGCCTGAATTTGAGGGCGCAACCTTAGAGCATGGAAGGCTACCCTGCATCTAAGCTTCTGAAATTCCTCCAAGCTTGAAGGGAGAATTG	c106331_g1_i1:868:1132:-;
sof-miRN230-5p	sof-miRN230	MIRN230	ACAATTTGGAGCGGAGGGAGT	GATGCTCGCAACAATTTGGAGCGGAGGGAGTACTAGTTTCTTTGCATAAATTGACGATTCATAGGGCATGGAGCATTATTGATAAATCTACAATTGATTCACGAACAAAAAAGAAAGGGTAAGTGGATCAATGGCAAAGGTGGGAAGCCTCACCTTCCTACTATTTGGTTCCCAAGAGCCTGAATTTGAGGGCGCAACCTTAGAGCATGGAAGGCTACCCTGCATCTAAGCTTCTGAAATTCCTCCAAGCTTGAAGGGAGAATTG	c106331_g1_i4:821:1085:-;
sof-miRN231-5p	sof-miRN231	MIRN231	AGCATGCAGGCGGCGGACGCG	GATGGCCGGGAGCATGCAGGCGGCGGACGCGGCGGGCCGGCTAAGCGCGCTGCTCTCGCTGCTCGCGCTGCGCCGGCTCCTCGCCGTGCTCCAGCCGCTGGCCCTGCTCCTGCTCCTGCCCTTCCGTTGGCGCGCGCGGCCGGG	c87797_g1_i2:435:578:+;
sof-miRN232-3p	sof-miRN232	MIRN232	AACGAGGGTAGAATTTTATATAT	GATGTCAGGCTTATAATTAGTTCTTGCTTCAGTTTTTCACCTCTTTTATGTCTTTTTCCCGCTTTTTATTTGACTAGCAAAGATGTCTGTACGTTGTTGCAACGGGAGGAAAAAAAGCTATCAAACGTTAATAGCAAACGAGGGTAGAATTTTATATATGTATTTATGT	c100908_g1_i6:1372:1540:+;
sof-miRN233-5p	sof-miRN233	MIRN233	CTGTTTGGATCCATTAGCACT	GATTTAGGGCCTGTTTGGATCCATTAGCACTAAAAATTAGCAGCTAAAATTAGTACTAGCAGATCCAAACAGACCTGCTAATTA	c93731_g2_i3:267:350:+;
sof-miRN233-3p	sof-miRN233	MIRN233	TACTAGCAGATCCAAACAGAC	GATTTAGGGCCTGTTTGGATCCATTAGCACTAAAAATTAGCAGCTAAAATTAGTACTAGCAGATCCAAACAGACCTGCTAATTA	c93731_g2_i3:267:350:+;
sof-miRN234-5p	sof-miRN234	MIRN234	GAGAAAAACACTGTTTATTGATT	GATTTATTGTGAGAAAAACACTGTTTATTGATTGAAAAAGTACGGTCCTAAGATAAGCGAACAGGGCAAAACTCACGTTTGTTCAGCTAAATATAACACTTATGTGAGCCTGTACTGTACAGTTTCATCAAAATTGCGCCACGCGTAATATATGCGCGTCCAAAGTCCAAACTCATCTTTCTTTGTTGAGCAATCGATCAATATTTTTTTAATCTCGCCTATAACAACATCACACGTGCTCATGTTGGGCCCTCTCTAAACTTTCATGTACGTCCTCCCTCCGTAGCCAGGTTCGCTTGGCTTATGAGCCGTATTTTTTTAGCAAATGAATAATATTTTTCTTTCATAATAAATCAGTGAATAGTATTTCTCAA	c107444_g1_i3:329:702:-;
sof-miRN235-5p	sof-miRN235	MIRN235	TATAAATAGGACGCCTTGACC	GATTTGAGGCTATAAATAGGACGCCTTGACCCTCTAGTTTCCGTTTTTCATCTAAACCGTGAACTCTACCGCAAGGAATCGAAGGTTTAGGGTTGAGGTGGTTGGAGGTGACGGTTGCTCGCGGGTGGAGCCGTTGGGTGGATTCGGGGCCGACTTCGTGGCATTGGTGAGACTGCATTCTTCTCCTCTTTAGTTCTAGGCTATTCCTTTGGGTGGAGGTGGTCCTAGTCGTGGTTTTGAAGC	c102904_g1_i15:464:706:-;c102904_g1_i4:464:706:-;
sof-miRN236-5p	sof-miRN236	MIRN236	CAAGTTGGGGTAGGCTAGAGAT	GCAAGTTGGGGTAGGCTAGAGATCAAATATGTCATCCTACATAATGAAATTCAAATAAGATTTTCTACCAGATAATAATCTATCAAATCAGATGTCATAATGCACCTAATGTTTCTCAAAGCATGCTAAAAAGCTCCACGGTGGCATAAGCCTAATCGTGTGTAGCATTGTCACATCCATCAAAGCAATATAGCTTAGAAAAAAAACTCACCCAACGGATTTCATCCGGCTTATATTTTGAACGCACTTTAAGGTTTTCTTTAGCATTCCTTCTTTA	c99599_g2_i4:1:277:+;
sof-miRN237-3p	sof-miRN237	MIRN237	TTGAGATGGTTTGGACATGTC	GCATATGAACAAATTTACATGTCAGGAATAAATGTACACATAATTGGGAACTCAGACAACCAATGAAATTCTATTTTGCTACCTAGCTGTGTGCCATGATTAGTATACAACAAGAAGTCCTTGGATATGAAATGTGCACATAATCAGGAACACCGGAAGAAACATTTTTCAAAGCAATGCCAAGCACTTACAAACTGAAACAAACAGTGCAGCAAGCTGTGAGGATTAACATCACCAGCTAGACACTTATTCATCCACTGACTGTTTGCCACTAGATTTTTCAAACTGCACATACTTCAGTATGGAATTTTCCACAGCGTAATTGAGATGGTTTGGACATGTCC	c94487_g2_i3:1:344:-;
sof-miRN238-3p	sof-miRN238	MIRN238	CTCTATCCACTCTATCCACTGTG	GCCATGGTGGATTGGTGGGGGGAGGCGGGAGATGGAAACTGGAATGGCCTGCGCGGCGCGCGAGATCTGATTTTTCAGGCAGGGGAGGGGAGTGAGATTGGGAAAATGAGGTGTCGCCGAAAACAACGAGTGCGCTGTCCTGTCCTGCTCGGTCCGATTCCCGAGTCCCGAGGCAGGGGCACGCACTAGTCCAGCGTGCACCACGTCCACGCCCAGTCCCGCACGACCACGAGGGCGTTAGACTACCCGTACCCATCCATCCTCTATATTATTCTCTATCCACTCTATCCACTGTGG	c102946_g2_i2:1:297:-;c102946_g2_i3:1:297:-;
sof-miRN239-3p	sof-miRN239	MIRN239	GGAGGGTTTAGGGTTTAGGGA	GCCCATCCCTTCCCTGCTCTCTCTTCTGTGCGAAGCCGAGGACCCAAACCCTAACTTAAGCTATTTGGTGTACTCATATCTGATCTAATATCAAGCCTACCAAATTTGATTTTGCTACAAAAGTTATCAAGTGTGCATATGTCCACCGTGTCCTTTTACTGGATCCGCCCCTACTGTTGGTCTTGGTTTTGTTGATTTGCTCTGTAGTGATGGAGGGTTTAGGGTTTAGGGAGGAACTAACT	c86557_g1_i3:45:286:+;c86557_g1_i7:45:286:+;
sof-miRN240-5p	sof-miRN240	MIRN240	TCGCCATGGCTGGAGCTCGCCT	GCCCCGCCCCTCGCCATGGCTGGAGCTCGCCTGCGCTGTGCCGCCCCGCCCTGCGCCGTGGCCGGGCTTCGGAGGTTGCGCTGCGCCGCCATGGCTGGGCGCCGGAGTTTGCTCGCGCGCACTGAGCCGTCCGCGTCGGCGTGGTGCCCGCGCCTAGCTGGCCGCGCAGGAAGGCAGTGAGGAGGGAGATCGAGGTTGTGTCGGCGAGCGGCTCGGCCATGGCGGCTCGAAGCTCCGGCGAGGACTGGGGAAGAAGCTGCGGGCT	c98307_g3_i2:141:405:+;
sof-miRN241-5p	sof-miRN241	MIRN241	TGCCGCTGCTGCCGTCGTAGCT	GCCGACGTGATGCCGCTGCTGCCGTCGTAGCTGTCCAACGTGCCCGAGTGCTGCCATGGCTGGAGCGTCCGGAACGAGGA	c90795_g1_i1:411:490:-;c90795_g1_i5:324:403:-;
sof-miRN241-3p	sof-miRN241	MIRN241	CTGCCATGGCTGGAGCGTCCGGA	GCCGACGTGATGCCGCTGCTGCCGTCGTAGCTGTCCAACGTGCCCGAGTGCTGCCATGGCTGGAGCGTCCGGAACGAGGA	c90795_g1_i1:411:490:-;c90795_g1_i5:324:403:-;
sof-miRN242-5p	sof-miRN242	MIRN242	ATGACCAAGGCCCTCGGCAAAGA	GCCGAGGGCAATGACCAAGGCCCTCGGCAAAGAAGGGTCCCTTGCCGAGGGCCCTGGCAATAGCCCTCGGCA	c85332_g1_i1:714:785:+;c85332_g1_i2:1043:1114:+;c85332_g1_i4:622:693:+;c85332_g1_i5:692:763:+;c85332_g1_i6:966:1037:+;
sof-miRN243-3p	sof-miRN243	MIRN243	AGCGCAGCTCCGTCGAAGGGC	GCCGCCGCGGGCCCCCTCGCCGGAGCTCGCGCTCCCCTTATCGGTAGAGCGCAGCTCCGTCGAAGGGCCGCGCGTCGG	c102858_g7_i4:807:884:-;
sof-miRN244-3p	sof-miRN244	MIRN244	GGCGACGCGTCGGCGGCCGCG	GCCTGCTCGCACGGGGTGACGCCGGCCGTCGCCGGCGGCGTGCCCCCGGCGGGCGGCGGCGCATCTTCGCCGGACTTCCGGGGGGATGACGAGGGCGACGCGTCGGCGGCCGCGGCGAGCGGAG	c107882_g1_i1:4930:5053:+;c107882_g1_i2:4949:5072:+;c107882_g1_i3:4951:5074:+;
sof-miRN245-5p	sof-miRN245	MIRN245	CCTTGTTTGGATGCACATGTA	GCCTTGTTTGGATGCACATGTATCAACCTCAATCTTTGTGTGTTGGGGTAGGTTAAGGTAGATATATGGTCATCAAACAAGCC	c109657_g1_i1:1:83:+;
sof-miRN246-3p	sof-miRN246	MIRN246	CTTAATTGAAAGGCAGAGCTCCT	GCCTTTTCATAGGGGCTGCTCTTCTTTCTTTGTGTGGGGCCATGTTTTTTCTGTTGTGTGACAGACGAGGGTCGGGTCTCTCTTCTCTTTTTTGTACATAAACTACTCTTTTTCCTACCTTAATTGAAAGGCAGAGCTCCTGTCATTACGT	c106105_g1_i1:235:385:-;
sof-miRN247-3p	sof-miRN247	MIRN247	CCTTCTTCTCCGGCGCAGGCG	GCGACGCCGACGGCACGCGCCTGTCGTTGGAGATGGCGTTGTCAGCTTGGCGTGGATGTTGGCGCCGGCCTTCTTGGTGACCTTCTTCTCCGGCGCAGGCGCGGGCGTCTC	c75910_g1_i1:97:207:-;
sof-miRN248-5p	sof-miRN248	MIRN248	CTCGGAGCAGATGAGGCTGCC	GCGCCCTTACCTCGGAGCAGATGAGGCTGCCAGTAGTGCTCTGTCCCCAGCCCACATGAAGGTGAAGGAGCAGCACATGTAGGATGAGCACTCAAGCCCACACCCCCGGCTGCACTCTCCACATCGACTCGGCCCCCTCTGGCTGCAGCCACCTCTGCACCGACGAGGATGAATAGCGG	c97947_g2_i1:223:401:+;c97947_g2_i4:223:401:+;
sof-miRN249-5p	sof-miRN249	MIRN249	GGTGGTGGCGGTGGTGAAGGAC	GCGCGCTGAAGGTGGTGGCGGTGGTGAAGGACGAGGTGGAGGTGAAGGACTGGTCCAGCGCGCCGGCGCCGGCGTCCGCGAGCGCCGGCG	c86697_g1_i2:19:108:-;
sof-miRN250-3p	sof-miRN250	MIRN250	GAATGGAGATTGGACTGTAAATT	GCGCGGGTGCCAAGCAGTTGGCCAGGCCGGCCGGCGGCCGCCCAGTCTGCCCTGCTAGTCTGCTCATTGCCATCCTGGTGAGTTCTTGTGCGGACATTGGAGAATGGAGAATGGAGATTGGACTGTAAATTGGACTTAGAG	c96952_g3_i1:120:260:-;
sof-miRN251-3p	sof-miRN251	MIRN251	TAGCGCCCGGACGTCCGGATC	GCGGAGCGCGGACGGTCCTGGCGCTGGGGCTGGGCACCGTCGCACGGCGGAGCGAGAAGGGCGGCGGGCCGATGAGTCCTGGTTGGGCTCGGGCTGGCCAGACAGAGGTTGAAGACGAGTGCTGTTTATTGTTTCGGCACCGGTAGCGCCCGGACGTCCGGATCCG	c93217_g1_i1:1:166:-;
sof-miRN252-3p	sof-miRN252	MIRN252	ACGGATGAGGCTGTGGACGAGGA	GCGGTCGATCTTGGTGGTGCTCGCCAGAGCCCGGACGCGGCCCGGAACCGGACGAACTGCTGGTGGTGATGGCGGCGATCGCCGTGGCATTGGCTTGGATTGCTGCTTGCATGGTCTCCATATTCTTGGTGAGGGCCTCGATGGCAGCCTTGAGGTCACCGGAGTCACCCATGTTGACGGGGTGCGGGGCGACGGATGAGGCTGTGGACGAGGAAGAGGGGCTG	c100299_g1_i2:47:270:-;
sof-miRN253-5p	sof-miRN253	MIRN253	GCCGGTGCCGGGGTCGCGGC	GCTCCTCGCTGCCGGTGCCGGGGTCGCGGCGGCGGCCGGGACGGAGGAGGCCTACGTCACGCTGCTGTACGGCGACGAGTTCGTGCTCGGCGTGCGCGTCCTGGGGAAGTCCCTCCGCGACACCGGCACGCGGCGCGACATGGTCG	c90873_g1_i1:1448:1593:-;
sof-miRN254-5p	sof-miRN254	MIRN254	TATTATAACATCATCCACTGA	GCTCGTCAAATATTATAACATCATCCACTGATCAGCAACATTTGGGTCCAACTCAACTTGATGGCAGACAGTGGATGAGGTTGTGATATTTCATGGGTG	c76329_g2_i1:63:161:+;
sof-miRN254-3p	sof-miRN254	MIRN254	AGTGGATGAGGTTGTGATATT	GCTCGTCAAATATTATAACATCATCCACTGATCAGCAACATTTGGGTCCAACTCAACTTGATGGCAGACAGTGGATGAGGTTGTGATATTTCATGGGTG	c76329_g2_i1:63:161:+;
sof-miRN255-3p	sof-miRN255	MIRN255	GCCACGCGCGGCTCCGTCGAGC	GCTGAGGGGTGCCATCGACAGGAGCGCGCATGGCAGGCTGACCCGCGCCGCTGCCAGGCCGCTTGCCGGAGCTCGCGTGCAGCGATGGCCACGCGCGGCTCCGTCGAGCCACCCTCCAG	c88831_g1_i1:192:310:-;c88831_g1_i5:92:210:-;
sof-miRN256-3p	sof-miRN256	MIRN256	GCCACGCGCGGCTCCGTCGAGC	GCTGAGGGGTGCCATCGACAGGAGCGCGCATGGCAGGTTGACCCGCGTCGCTGCCAGGCCGCTCGCCGGAGCTCGCGTGCAGCGGTGGCCACGCGCGGCTCCGTCGAGCCGCCCTTCAG	c88831_g1_i2:362:480:-;
sof-miRN257-3p	sof-miRN257	MIRN257	GAGGAGAGGAGGCGGCGCCGGC	GCTGCCGCTGCCGCCTCCGCCCCCTCGCCACCAGCGCGCGGTAGTAGGACCGGTACGACTCCTCGATGGCAACGGCTGCCGCGGCACACGGCGGGTGGCGGTGGTGGGCCTGCAGGTCTCGTTCTTGCTCGAGGCCGGTAGTAGGCGCCGTCGTGGCGCGCGGAGGAGAGGAGGCGGCGCCGGCGGGGAGCTTC	c79664_g1_i1:1:194:+;c79664_g1_i2:1:194:+;c79664_g1_i3:1:194:+;c79664_g1_i4:1:194:+;
sof-miRN258-3p	sof-miRN258	MIRN258	AGTCATCCTAGCACTCGAGCA	GCTGCTGTTACTGCTCGAGTGCTAGGATGACTTAGTGGATTTGTACAGTATGATTACCTAACTAATTGGACCTAATTGATGACTAATCATGATTAGTCATCAATTAGGTCCAATTAGTTAGGTAATCATACTGTACAAATCCACTAAGTCATCCTAGCACTCGAGCAGTAACAGCAG	c93802_g8_i1:259:435:+;c93802_g8_i2:477:653:+;
sof-miRN259-5p	sof-miRN259	MIRN259	CCTGGAAGCAATTCGTCGAAC	GCTGGCCTGTCCTGGAAGCAATTCGTCGAACGACTGCAGCGCGAGAGGGTGGTAGGCCTCAGCCTCGACCACGCGCACGCGAGCTGTTTGGCGAATTGCTCCCATGCCAGGCCCTGCC	c104273_g1_i2:186:303:+;c104273_g1_i4:186:303:+;c104273_g1_i6:186:303:+;
sof-miRN259-3p	sof-miRN259	MIRN259	TTGGCGAATTGCTCCCATGCC	GCTGGCCTGTCCTGGAAGCAATTCGTCGAACGACTGCAGCGCGAGAGGGTGGTAGGCCTCAGCCTCGACCACGCGCACGCGAGCTGTTTGGCGAATTGCTCCCATGCCAGGCCCTGCC	c104273_g1_i2:186:303:+;c104273_g1_i4:186:303:+;c104273_g1_i6:186:303:+;
sof-miRN260-5p	sof-miRN260	MIRN260	CCTGGAAGCAATTCGTCGAAC	GCTGGCCTGTCCTGGAAGCAATTCGTCGAACGACTGCAGCGCTAGAGGGTGGTAGGCCTCAGCCTCGACCACGCGCACGCGAGCTGTTTGGCGAATTGCTCCCATGCCAGGCCCTGCC	c104273_g1_i1:186:303:+;c104273_g1_i5:186:303:+;c104273_g1_i8:186:303:+;
sof-miRN260-3p	sof-miRN260	MIRN260	TTGGCGAATTGCTCCCATGCC	GCTGGCCTGTCCTGGAAGCAATTCGTCGAACGACTGCAGCGCTAGAGGGTGGTAGGCCTCAGCCTCGACCACGCGCACGCGAGCTGTTTGGCGAATTGCTCCCATGCCAGGCCCTGCC	c104273_g1_i1:186:303:+;c104273_g1_i5:186:303:+;c104273_g1_i8:186:303:+;
sof-miRN261-5p	sof-miRN261	MIRN261	GCTGGCGGACGCCCTCGAGGTA	GCTGGCGGACGCCCTCGAGGTACTGCCAGCGATGCACCTCATCTCTGTCATTCAGAGTGAGGATGGGCTCGGCGTCGAGGTTCGCGGCGTCCCTAAACTGAAGGGGCGGCCCTCCCCACCTCGGGATCTCCTCCTCGGCCCGCGCTATCGCCAGCG	c88784_g2_i4:1:156:+;c88784_g2_i6:1:156:+;c88784_g2_i8:1:156:+;
sof-miRN262-5p	sof-miRN262	MIRN262	GCTGGCGGACGCCCTCGAGGTA	GCTGGCGGACGCCCTCGAGGTACTGCCAGCGGTGGACCTCATCCCTGTCGTTCAGGGTGAGGATGGGCTCGCCGTCGAGGTTCGCGGCATCCTTGAACTGAAGGGGCGGCCCTCCCCACCTCGGGATCTCCTCCTCGGCCCGCGCTATCGCCAGCG	c88784_g2_i5:1:156:+;
sof-miRN263-3p	sof-miRN263	MIRN263	CGAGGGAGCTGCCGAGGTGGG	GCTTCACCGGCGTCGCTCACGGCACCCTCGTCGTCGGTGGAGGCTGTCTCTGGCACGCGTGCGGTGGCGCGCCGGCGCGATGAGCTGCGGCGACAGAGGTGGGGCGGGGGAGATTGGGCCACGTGCGGTGGCGGCGCGATGAGCTGCGGCGACCGAGAAGCGAGGGAGCTGCCGAGGTGGGGCGGGGGGAG	c98979_g2_i1:75:265:+;
sof-miRN264-5p	sof-miRN264	MIRN264	TCAACGTTAGAGAAGTTTGAC	GGAAACTTGATCAACGTTAGAGAAGTTTGACTTAAGATAAAATTAAAATGACCTAGTGACCTACATTTCAGAACTTAGGGAGTAACTATTTTGCTTGCCCACTTAGGCTTTCGACCACTGGCCTGTGTAGTTGTTTTGACTATAGCGCTTTTACTGAGATTGAATTGATGGCATGCATGAATGCATCTTAGAGCTCTTTTTTTTTGCAATGGACTGTCAGTGGAATTAATACAGGCTCTTTCTTCATCTTGCTGCAAGAGATT	c106983_g1_i2:697:959:+;
sof-miRN265-5p	sof-miRN265	MIRN265	GTGGCGCAGGTAGTAGAACCC	GGAACATCGGGTGGCGCAGGTAGTAGAACCCGGCGACCACGGCCACCATCTTCATGCGCACCATGTACAGCACCATGGCCACGAGCACGCACAGCGCGACGAACAAGCCGGTGGCGCGCGGGTCGCGCCACGACACGAGGGCCTGCAGCCTCTCCGCCTGCGTCGCGACGTCGCCGACCATCTG	c94961_g1_i1:3386:3569:-;c94961_g1_i2:3359:3542:-;c94961_g1_i3:3386:3569:-;
sof-miRN266-3p	sof-miRN266	MIRN266	AAGCTGTATACCTCATCGAGAT	GGAATTGCTCTTAGATAGGTGCAGCATGGTGAAATTCATAACTTTTGCAAACAAAGTCAGACAAAGATAATTTTATCAAAGCTGTATACCTCATCGAGATCTGTAGTTGA	c25699_g1_i1:28:137:+;
sof-miRN267-5p	sof-miRN267	MIRN267	CCTCTTCGCCGGTGCTTGCGCTC	GGAGCGGCGCCGCTGCGGGCCCTCTTCGCCGGTGCTTGCGCTCCCCCGGTTGGTTGAGCGCAGCGCCGTCGAGTGGCCCCGCTCCGGCGCCGCGAAGC	c91711_g2_i1:79:176:+;c91711_g2_i3:79:176:+;c91711_g2_i4:79:176:+;c91711_g2_i5:79:176:+;
sof-miRN267-3p	sof-miRN267	MIRN267	GCGCAGCGCCGTCGAGTGGCC	GGAGCGGCGCCGCTGCGGGCCCTCTTCGCCGGTGCTTGCGCTCCCCCGGTTGGTTGAGCGCAGCGCCGTCGAGTGGCCCCGCTCCGGCGCCGCGAAGC	c91711_g2_i1:79:176:+;c91711_g2_i3:79:176:+;c91711_g2_i4:79:176:+;c91711_g2_i5:79:176:+;
sof-miRN268-3p	sof-miRN268	MIRN268	AGGACTTGAACCTGGGTGATCTG	GGATGGCAAGAAAAAAACTAGATCAACCTAGGAGGAGCTAGGTGGCTTTATATTAAGAAGAAAACAGGCACCCAAAGTCGCCTCAATGAGGACTTGAACCTGGGTGATCTGAGTGTACATC	c87317_g1_i1:948:1068:-;
sof-miRN269-5p	sof-miRN269	MIRN269	ATGGGGAAGTGAACAAGGCCT	GGATGGGGAAGTGAACAAGGCCTTTACCTAATTTTTTCCCACCTTATGAATGTTACACCTACCTGCTCTTTGGTCCAAATCTACCTTATTTTTCTCTTACACTAAATGTTATTTTACATACTCAGATAAGAGGCTACCAGTGATGATTGTTACTGATCATGGGGGTTCAAGAAGATAAACACTCCAGTAGTGGACCTGACAATGATGTCTTAACAAGCTCTCCAGATCAGGGTTTTGCCATTTCCACCCTATCA	c108318_g1_i3:1:254:+;
sof-miRN270-3p	sof-miRN270	MIRN270	TCGGGAAAAGTAGCTGAAAAATT	GGCAGTGCGCCTTTTTGTAGCTTTTCTTTGCGGTTCACGCCACGGCGCGAGTTTCCACGTGATGTCGGGCCTGTGAAAGTTTAGAAAAGGCCGTCGCTGAAAGTTTTTACCTCTACTAGTAAACAGTGTAAACGAGGCCTTTTGGGGAAGCTTTGTTGCCGGTGGGTTCACCTCGGGAAAAGTAGCTGAAAAATTACTGT	c94935_g1_i6:1:200:-;c94935_g1_i7:1:200:-;
sof-miRN271-3p	sof-miRN271	MIRN271	TAGCATTTCGTTTGTATTTGGT	GGCCAAAAGCAAAACTCGGACTGCTGGTAAGCAATGGTCAATGACAAAAGTCTACGTCAGACCCAAGCAGGCAGGCATGTCTAAAGTCTGAACAAAAAGGAGACTCCGAATTACTGTAGCGATACCGTAGCATTTCGTTTGTATTTGGT	c88907_g5_i9:1:149:-;
sof-miRN272-5p	sof-miRN272	MIRN272	CCTTGTTCGGCTGGCTGGCT	GGCCTTGTTCGGCTGGCTGGCTCTCAACCCAACAGTGCTTTTTTTCTCATACCAATTCAGCACAGCAGTCACCAATCAACCAACAGTATTTTCCTCACGACAAATCAGCACCGTCCACCAGCCAGCCGAACCAGGCG	c73955_g1_i2:215:351:-;
sof-miRN273-3p	sof-miRN273	MIRN273	AGCGCGCCGCCGTCTAGGGTT	GGCGCCGCCCCGAGGGCCCTGGCCGGTGCGCGCGTTCTCCGATGGTGGAGCGCGCCGCCGTCTAGGGTTTTCGAGCGCG	c84285_g2_i1:528:606:+;c84285_g2_i2:369:447:+;c84285_g2_i3:417:495:+;
sof-miRN274-3p	sof-miRN274	MIRN274	TGTGTGCTTAGTTTGGCTTTGT	GGCGCGAGCAGGCTTAGCCACACGGCCACACCCACGACGCCACGAGATAGTGTGCCGTGAGGTGCGCGCGTCCTGGTGCGTGGTGTGTGCTTAGTTTGGCTTTGTTTGCGCGCGC	c89164_g1_i1:1687:1801:+;
sof-miRN275-3p	sof-miRN275	MIRN275	CGGCGGTGCGGCTGCAGGCTGC	GGCGGCGGCCAGTCGTCCCTACAGCAGCAGCCTTGCAGCTCACGGAGAGGAAGGCGATTGCGCGGGCAAGTGCCTGCAAGGTGTTTGCGGCGGTGCGGCTGCAGGCTGCGGCGCGTGGC	c99767_g1_i1:556:674:+;
sof-miRN276-5p	sof-miRN276	MIRN276	CGATGCATGCGCGCGGCGAAC	GGCGGCGGCGGCGGCGATGCATGCGCGCGGCGAACTGATGCCTTTCGGTGCTCCGGTGGAGCGGCGTCAGCACGTCGCGCTCGTGCCTCGCCGTCTCCACGT	c94848_g3_i2:438:539:-;c94848_g3_i3:722:823:-;c94848_g3_i4:688:789:-;c94848_g3_i9:480:581:-;
sof-miRN276-3p	sof-miRN276	MIRN276	ACGTCGCGCTCGTGCCTCGCC	GGCGGCGGCGGCGGCGATGCATGCGCGCGGCGAACTGATGCCTTTCGGTGCTCCGGTGGAGCGGCGTCAGCACGTCGCGCTCGTGCCTCGCCGTCTCCACGT	c94848_g3_i2:438:539:-;c94848_g3_i3:722:823:-;c94848_g3_i4:688:789:-;c94848_g3_i9:480:581:-;
sof-miRN277-3p	sof-miRN277	MIRN277	TCGACGCCGCTGAGGTGGACG	GGCGTCCCGCGCCGTGGTCCGCTTCGCGGGTCCCGAGGCGGCGCGCTTCCTGCACTCGCTGCTCACCAACGACCTCCTCCACTCCGCCTTCTCCGCGGCTGCCGCGTCGGCGCCGCAGCGGTACGCGCCCACGCCCAACGCGCCCGCCTACGCCGCGCTGCTCACGCCGCAGGGGAGGTTCCTCTACGACCTCTTCCTCTACCGGCCCCCGCCGCCGTCCCAGATGCTCGACCGCACCGGCTCCGCGCCGGAGACCGAGGAGGCTCCCCAGGGGGATCCGCAGGAGGTGCTCGCCGATGTCGACGCCGCTGAGGTGGACGACCTCGTCGC	c102284_g1_i3:1116:1445:-;
sof-miRN278-3p	sof-miRN278	MIRN278	TCGACGCCGCTGAGGTGGACG	GGCGTCCCGCGCCGTGGTCCGCTTCGCGGGTCCCGAGGCGGCGCGCTTCCTGCACTCGCTGCTCACCAACGACCTCCTCCACTCCGCCTTCTCCGCGGCTGCCGCGTCGGCGCCGCAGCGGTACGCGCCCGCCTACGCCGCGCTGCTCACGCCGCAGGGGAGGTTCCTCTACGACCTCTTCCTCTACCGGCCCCCGCCGCCGTCCCAGATGCTCGACCGCACCGGCTCCGCGCCGGAGACCGGGGAGGCTCCCCAGGGGGACCCGCAGGAGGTGCTCGCCGATGTCGACGCCGCTGAGGTGGACGACCTCGTCGC	c102284_g1_i1:1113:1427:-;c102284_g1_i2:1113:1427:-;
sof-miRN279-3p	sof-miRN279	MIRN279	GAGGTACTGGAGGGCACCGGCGA	GGCTGACGGGTCCAGTGCCCAGTTGAAGACCGGCGGAGAGGGTGCCCTTGATGTACCGGAGAATGCGCTTGATCAGCGCGAGGTGATGCGGGGATCATGCATGAACAAGCACACCTGCTGAACAGCATATGCCAAATCAGGCCGCGTTAGGGTGAGGTACTGGAGGGCACCGGCGAGACTCCGGTA	c95893_g1_i1:100:285:-;
sof-miRN280-3p	sof-miRN280	MIRN280	CTATGTTTAATGTGTAGATCT	GGCTGGCGGCTGGGACTTGCTCTGCGTCGTGGATCCTTTGGTGAGAGGATTGTTTATACATATAGATGTAGTTTTTATCTATGTTTAATGTGTAGATCTGCTGTTAGAA	c84009_g2_i3:111:219:+;c84009_g2_i6:111:219:+;
sof-miRN281-3p	sof-miRN281	MIRN281	CAGAGGAGATTAGCATGGCCC	GGCTTGGTAATGTAGCACTGTGCTGACTAATCGCTCTGGTCGACAACTAATCATGACTAGTCACCTAGTCGGTGCCATGGTGACTAGGATTGACTAGACAACTTGATAACATTGCTTGGGAGAAAAATGCCTTGGCCACATGCAATGGCTGAGATTGCTGGGAAAAAAAGCACTTAACTGTTTGAGTCAAATGGTTCTCGTTCTTAATCTTTACATTGTTGTATTTTCCGAGACATCCGATAAAGTTGAAAAGTTCCAGAGGAGATTAGCATGGCCCCTGCGCAAGC	c91325_g2_i1:155:441:+;c91325_g2_i2:43:329:+;
sof-miRN282-5p	sof-miRN282	MIRN282	TGGAGGAGGAATTCGTCGAACA	GGGCCTGGCGTGGAGGAGGAATTCGTCGAACAGCTGGAGTGTGTGGTCGAGGCTCAGGTTGCCCGGCATCGCGCGGCACGGCCGCGGTGGCGCGCCTCCAGCTGTTCGACGAATTGCTCCCGCACGGCAGGGCA	c93726_g2_i12:516:649:+;c93726_g2_i13:96:229:+;
sof-miRN283-3p	sof-miRN283	MIRN283	CGTGATCGCGGTCTTGAGCGCC	GGGCGACGGGCCGACTGAAGAAGGCGACAGGGTGCTTGTGCTGTAACAGCACCGCGCCAAACCCGTGTGTCGAGGCGTCGCACTCGACGATGTAACAGCACAGGGGCCGACGTGATCGCGGTCTTGAGCGCCTGGAAAGCCA	c78043_g1_i2:46:187:+;
sof-miRN284-3p	sof-miRN284	MIRN284	TTGGCCTCTTGTGAACTTGCT	GGGCTTAGTCTTGCTTTGTTGTTGTTTGGCCTTGACCTTCTTCTCTTGATTTGCCAAATAACCAATGCCACTCCTATCCAATTTCATGACGGTGTTAATGAGTAGCTCACTTTGCAAATATTGGCCTCTTGTGAACTTGCTTAGACCGGTC	c87056_g1_i4:18:168:+;
sof-miRN285-3p	sof-miRN285	MIRN285	ATGTGTCTCCCTGTTTCTCGTC	GGGGCTTTGGAATACATTGAGTTACATTCTCTAACAACATTCAGAAGGCAACCAAAATGCACCAATTTAACAGCAGATGGTAATTGCAGCAAAATAGCATCCTCAATACACAGCATGTGTGCTATGAACAAATAAAATGATGATAAAAATAAAGCCCCGGATTTCAAAAGGCTATGTTGTTGTTGATAAAATGTGTCTCCCTGTTTCTCGTCT	c79710_g3_i1:254:466:+;c79710_g3_i2:759:971:+;c79710_g3_i3:252:464:+;
sof-miRN286-3p	sof-miRN286	MIRN286	TGTGGCTGGTCTTTGTGGGACT	GGGTCTTCAAGGTCAAGCGCAACAAGCACAACACCATTGCCAGGCACAAGGCACGACTCGTCGCCATGGGCTTCGTCCCATGGGAGGGGATCAACTTTGAGGAAGTCTTCGCGTTGGTGGCGCGGATGAAATCCGTCTTGCTCCTGCTGGCACTGGTGACGGCTGACAGAAATAAGTCTATGTGGCTGGTCTTTGTGGGACT	c74691_g1_i1:1:202:-;
sof-miRN287-3p	sof-miRN287	MIRN287	AGCGCGCCACCGTCGAGCGGC	GGGTGGCGGCGCCGCTGCGGGGACCCTCGCCGGTGAGTGCGCTCGCTCGTGGCTGAGCGCGCCACCGTCGAGCGGCTTTGCGACGA	c111914_g1_i1:3:88:+;
sof-miRN288-5p	sof-miRN288	MIRN288	GGTATCGGAGCCGGTTAAGGATC	GGTATCGGAGCCGGTTAAGGATCACTCTACCTTAATCGGTCTGTGATCCG	c93127_g1_i1:1:50:+;
sof-miRN289-5p	sof-miRN289	MIRN289	TGAGATTGCAGTGTAGGAGCT	GGTCAGCTCTTGAGATTGCAGTGTAGGAGCTTGGACATTTTGCTGTTCTGGTGCCGGCGATGGAGTAGCATTATCTTCAGGCTGTTGTTCGCCATGGCCAGTGGCATCTCCCTGTTGCTCAGGAACTGCTGGAGAGAAATACGAGATTAAAGTCCTTGTCCTCTTCATCTTGTACACTAACGAGCAGCCCCTGCCTCCTGGGTTGGGGCAGCAGCAGAGTGGGGCAGTGGGCGCCTGGGCGGGCGGCCAGGTGCTGAGG	c100814_g1_i6:504:762:-;
sof-miRN290-5p	sof-miRN290	MIRN290	TACCAGGCACTGTGCGGACAG	GGTCCATCCGTACCAGGCACTGTGCGGACAGCCAACCACAACGCAACACGTGTTCTCCCTCCCGATGCTCAGCACTTTTCCCTCCCGGTGCTTGCTCGCTGTGTCGACGTGTCACGCCGTGGTTGGCTGTCCGTACAGTGCCAGGTACGGACAGGTCA	c46038_g1_i1:55:212:+;
sof-miRN291-5p	sof-miRN291	MIRN291	TGGCTGCGGCTGCTGCGAGGC	GGTGCTGGCGTGGCTGCGGCTGCTGCGAGGCGGCGCAGGCGCGCGACAACGCTGGGGCTGCGACGCGTTGGCAGCAGCTGCCGCTGGGACCTCGACCCTCGGGCGCGGCTGCGCTCGCGCGGGCGTGCGCCG	c94190_g4_i1:1162:1293:+;
sof-miRN292-3p	sof-miRN292	MIRN292	TGAGACACCAGCAGCTCCTGA	GGTGGAGATCTTGTGAGACTAGCTGTGACTCGATTTGCTACTTCTTACCTAACATTGGCAAGTATGTACAAGCACAAGAATGGTTTAGTTGTTAGTGAAGAATGGCACGCTAACGGTCTGTCCAACACTAGTGAAGGCAAACAAGTTGAGGATATTATCCTTTCCATGCCTTTTTGGAGTAGAGTGGAGTCTTGCTTGAGAGCTTCACAGCCCCTTCTTGTTGCTCTAAGGATTGCAGATGGGGATGAGACACCAGCAGCTCCTGAGATCATGGCA	c108006_g1_i1:936:1211:-;c108006_g1_i5:801:1076:-;c108006_g1_i6:938:1213:-;c108006_g1_i7:801:1076:-;
sof-miRN293-3p	sof-miRN293	MIRN293	CCTTGTTCGGCTGGCTGGCT	GGTGTCGGCCGCCAGAACGATTGGCAAATGAATCTTGTGTGCATTTCCAGGTGACGTCCCGATTGCACTCCGCCCAGTCGGCACTCTCTTCCGGGTAATCTCCAATCTCCTTATTCAGTTCTGCAATGATCAATGCCTTGTTCGGCTGGCTGGCTGC	c96195_g1_i1:633:789:+;
sof-miRN294-3p	sof-miRN294	MIRN294	GACGAGTCCGTTAAGAGAGAT	GGTTCTTTGAACGGATATCATCTTTATGGAATGGCCAAAAGGCTTAGGTTTGATGGCATCTCTTCTAAAGCATCAATGAATAAGTAGAATAGATATTGGACGAGTCCGTTAAGAGAGAT	c107019_g1_i1:1:119:-;
sof-miRN295-5p	sof-miRN295	MIRN295	TCCACCACCAGCATCACCGAC	GTACACGGCCTCCACCACCAGCATCACCGACATCACCATGCACGCCCACACCGCCACCTGCAGCACCGGCGCGATCACCCCGGCCCGCACCGCCACCCACGCCCCGTACACGTCCGCCGCCGCGGAGGACGTGCCATCGAGGATGCCGATGAGCCAGGACACCGCCCCCTGGAAGTCGAGCGGCGCGCCCGCGGTGAGCGGGCGGCTGAAGTCGACCGCGCCGACGGACACGGCGACCGCGACGGCGGCGGCGGCGGCGAGGACGAAGAGGAGGGCCCCGCCGATTTCCCCAGCCTCCATTGGGTGGTGGCCGGTGGTCTGGTGGTTGCGGTCGCTGACG	c77932_g1_i1:155:494:-;
sof-miRN296-5p	sof-miRN296	MIRN296	TGAGGGATCACCGGTACTACC	GTACTACCGGTGAGGGATCACCGGTACTACCGACGCAGACCACCGGTACTACCGGTACCCTACTGAAACTAA	c105130_g1_i2:1164:1235:+;
sof-miRN296-3p	sof-miRN296	MIRN296	TACTACCGGTACCCTACT	GTACTACCGGTGAGGGATCACCGGTACTACCGACGCAGACCACCGGTACTACCGGTACCCTACTGAAACTAA	c105130_g1_i2:1164:1235:+;
sof-miRN297-5p	sof-miRN297	MIRN297	CTTGATGCGGATGTGCTTGCT	GTACTTGATGCGGATGTGCTTGCTTCTTTCATGGAAGACAGGGTTCTTGGCCAGAGCTAGAGCAGACTTGCTGTCCACCTTCAGCTCAACCACATCCACCTTCCTGCCAAGGAGCTCTGCCAGCATCCTTGACAGCCATAGCGCCAGTGTTGCGGCAGTGGTGGTGGCAATGTACTCCGCTTCACAGCTT	c94742_g2_i1:1:190:+;c94742_g2_i3:1:190:+;
sof-miRN298-5p	sof-miRN298	MIRN298	TAAAAGCTAGAGAAGTTTGAC	GTAGACTGGGTAAAAGCTAGAGAAGTTTGACTTAGAATAAAACTAAAATGACCTACATTTTGCAATGGAGTAGTGAGGTGCCAACCTATATATTAACATGTTACAACTTTATATTTAGTTTTGTCTTATTCAACA	c29955_g2_i1:54:188:+;
sof-miRN299-5p	sof-miRN299	MIRN299	TATCCGATCCGTTTTCATCCCTA	GTATCCGATCCGTTTTCATCCCTAATAAGTAGTCTTGGGCAATGATAGAGCTCTGAAAATTTTCTAGTAACTACTTGATAAAGGTGCAGTCGGTTTGTTGAGAAGTTGTCCAGCTTTTTATTTAGATGACTCTGATCTGCGATGA	c100279_g1_i3:2148:2292:-;
sof-miRN300-5p	sof-miRN300	MIRN300	GTATCCGATCCGTTTTCATCCCT	GTATCCGATCCGTTTTCATCCCTGTCACTGACCAATTAGTTAAGTTTGTGATACACATGCTTACAGTCTAACTACTTGCAATTCCATCTTTTTACAGTGACTTTTGTATTTTTTTTTAAAAATCTAATACTGTCACAAAAATGGTACTGGTGTCTCAGGCAAAGACAAAGTAGAATGCAACGGAGGAAAGACCTATTTGGGTGG	c110929_g1_i1:1:204:+;
sof-miRN301-5p	sof-miRN301	MIRN301	TCAATTGGCTCCAGGACTGGTT	GTCAATTGGCTCCAGGACTGGTTCGGCTTAGTTAGTGAGATACAGTGCCCTAAAGTGAGGCACACGAAAACTGAAACTGATTTTCAGTCAACCCCTGACTGAAACCCGATTTTCAAAGCACTCTAACTCATAAACCATAGAGAACTAGGTGATGGTGTCATTGACA	c66576_g1_i3:1:166:+;
sof-miRN302-3p	sof-miRN302	MIRN302	AGTGGCGGATCTAGGAAATTAG	GTCCTACTTTATACCTTAGCTTATTTCTCTGGCCCCAGCATCTGATATTGGTTTCAACCAGTTACTCTCTCCCTTCTTTTTTAGCTATCAAGTTACCTTTGTTCTAAGTTAAACATTACTATCTTTGATTTGGCTATCTATTTTAAAAAATCGTTATAGTTTCACAACATATGAATCAGTGGCGGATCTAGGAAATTAGTTAGGAGGGG	c6557_g1_i1:13:221:-;
sof-miRN303-5p	sof-miRN303	MIRN303	CAAAACTGGACAACTTTGGCCC	GTCGAACTATCAAAACTGGACAACTTTGGCCCTTGACTGGTTTCAAAGGTGTTTTTTCTTATATATGTATTTTTTCTAAAAATAATAAAAATATGGTAGGCAAAACCACCTTTGAAACAGTAAAAAAAACCACCTTTGAAACTAGTTGAGGGCCAAAGCTGTCCAGATTGATAGTTTGATG	c58786_g1_i1:448:628:+;
sof-miRN304-3p	sof-miRN304	MIRN304	AGTAGATCGCCGGCATGCCGC	GTCGAGTGCACTGGTTGGCGAGCGGTTGAGCAGATCTACGACGGTCATCACGGCCTCCCCCCAGTAGATCGCCGGCATGCCGCGCTGCTTGAG	c108085_g1_i2:304:396:-;
sof-miRN305-5p	sof-miRN305	MIRN305	GTCGATTCCTGGCTTCGTCGCTG	GTCGATTCCTGGCTTCGTCGCTGAGTAGAGCAGTCAGTGAAAAAGATGTCAAGTTGTTGAGCAGTCAGTGAAAAAAGATGTCAAGTTGTGTGTAGTCAATGGAAAGTTGATGTTTTGCCACTTCCTTCAGACACCTGCCACGAAAATAGTAGGGTGGAAAAAAAAATCACGAAATGCGAACTAGTCTAGTGTCAAGGCCTGAGAATTCTC	c87668_g1_i2:1:210:+;
sof-miRN306-3p	sof-miRN306	MIRN306	AGAGCGCGCCGCCGTCGAGC	GTCGCGGAGCCTCTTGCCGGTGCGCGCGCTCGCCCAAGGCAGAGCGCGCCGCCGTCGAGCGGCCTTGTGG	c153231_g1_i1:434:503:-;
sof-miRN307-3p	sof-miRN307	MIRN307	GACAGTGACGATGACCTTGAA	GTCTTATCTAATAACTGGTAGATTTAAGGTGATACATTGTCTGTCCCAAATAATGTGAATTCAAAGATCGCAGCACTTTATATTTAATGATGCTTCATGTTATTACTTCAGTTTTGCTTGTCACAGGAATCCAGAAAATAAAGTGCATATATATTGTGTATTTTGTAGGCCACTGGATCATTACATGGATGTGATGGCGAAGACAACAATGCTAATTTAGAAGAAGATGATGATGATGACCACACCTGGTGTGGTAGCGACAATGATGATGACCTTGACTGTGATGTTGATGGCCACTTTGAAGCAGACAGTGACGATGACCTTGAAGAGGATGGGG	c95486_g1_i1:474:810:-;c95486_g1_i8:474:810:-;
sof-miRN308-3p	sof-miRN308	MIRN308	TGTTGCGTTGGTGTTGTGGGC	GTGACCTAAATGACACCATGGGACAAGTTTAAGGACTGCTGGGGTGTTGTAGTATGTAACTAATATGACTGAGAAAGTTGGAACTTTAGGTTTGTTGTTTTTCAATAGTGCCTTAGCTAAAAATCTCCTTGGAATAACTGACTGGGTAATAAATATGAACTATTCTGGTTGCACTTTAGTTGAAAACTGAATGGCTCATCCTGTTCTGTATTCAGCTCTCTTTGTTGTATATATTATTTGTTGCGTTGGTGTTGTGGGCA	c92916_g1_i1:1:260:-;
sof-miRN309-3p	sof-miRN309	MIRN309	AGGGCCTGTTTGGAATGCAGGAA	GTGATCACTGCTCTAAGGATGCCCAGTGGCACTACTGTGGAAGCCTAGTGACATAGTAACAAAACCTATTTTGTGCTGCCGCCACTGAAGAGTGAGATGCAATTCTGAGGGCCTGTTTGGAATGCAGGAATTTC	c99395_g1_i1:1:134:-;
sof-miRN310-3p	sof-miRN310	MIRN310	ATCGGATGTGTCGGAAGAATGTC	GTGCAACTTTGTTTGACATCGTCTGGAGATCTTTGGTTGACCAAAAGTTCAATTTCGCTAGGGTCTTGTTTAGCTGGAGAGAAGAAAATTTTTTATGTTACATCGGATGTGTCGGAAGAATGTCG	c116697_g1_i1:1:125:-;
sof-miRN311-5p	sof-miRN311	MIRN311	TACTGCAACGTGCATACAGCT	GTGTCACTGCTACTGCAACGTGCATACAGCTGCCTACCAAGTCTTCCCTTTCTTTTTGATCAGAGATGCATTCGTCCTTATACAGTGATGATCACCATAACATATTGGCCATTGGTTTTGGGGAGTAGCGCCCAAGCGCCATTTGCCACTGCACAATGCCAATCAGAAAGGCAACAAATGTTTTTCTATCGTGGCCATGCTGTGGGCGCGTTTGCTCCAGGCGTTCTTCATG	c91574_g3_i6:223:454:-;
sof-miRN312-3p	sof-miRN312	MIRN312	AAGGATGAGGAGATCAAGGAC	GTGTGCTTGATTTTTCTTCCTTTTCCCATTACAAAGGATGAGGAGATCAAGGACA	c90923_g4_i1:1:55:-;
sof-miRN313-5p	sof-miRN313	MIRN313	TTAAACTTTAACTCCTCGAACA	GTTAAACTTTAACTCCTCGAACAAACACCCCTTAGCAGGAAAAAAAAAACGACTGAAATCATGTTTCTCAAAAACGAAAAGGCATGATTGTTGCATGAGGAATTGATGGTGCTTAATG	c149002_g1_i1:100:217:-;
sof-miRN314-5p	sof-miRN314	MIRN314	TAGCGAGACGTAGATGATTT	GTTGTGATCGTAGCGAGACGTAGATGATTTTGGTAAACAGTTTATACAGTTTCATTTATTTTTGGTGTACTGTTCTAACCGTAGTAATGTTTTGCTTGTATGTCTGTTCTGGAATGCGTGTTGTGGTTCGTGTCGATCGAGTT	c88092_g1_i1:93:235:-;c88092_g1_i4:93:235:-;
sof-miRN315-3p	sof-miRN315	MIRN315	TCAAACTTAAGATAGTCTGACT	GTTTGTCCTAAGTTAGCTATTTTAAGCTTGACCAAATTTATAAAGATTGTCATAATTTACGATACCAAAAAATATGTTCCATGAAACATTTAATTGTATTTATTTGGTAATACAAGTCTAAGAATTTTTTAACTTAGTCAAACTTAAGATAGTCTGACTTAGAACAAAA	c94100_g1_i4:444:612:-;
sof-miRN316-3p	sof-miRN316	MIRN316	TCCGGAATGCTAGATGAGACCT	GTTTTGCCAGGGCATTCTCGTTAGCCATCCGTTGAGAAGTCAATAGTTCAAGCCTCTGTGTCTGAATCTCCAGCTTTTGTGTTAGGTCCTTATTCAACTCCTTCAGCTTGGAGCAGTTGGATGACTCAATTCTCAGTGCTCGCAGCAGCTCTTCTCTCTCCACTGCTAACTCTGACATCAAAGAATTGATGTTGTCAATCATTCTAAGCTGATCATCCGGAATGCTAGATGAGACCTCTTCTAAGGA	c105160_g4_i1:2132:2378:-;
sof-miRN317-3p	sof-miRN317	MIRN317	CAAAGTTGGAGAAATTTGACT	GTTTTGTCCCATGTCAAACATCTTTATTTTGAAAAAAACAAATTGTTGAAAAATGCATCAAATGTCTACAAGATCAAATTAGTTTCATTAAATCATCCATCAAATATCTCTAGATAGTGCATTTATTTGGTACTGTAGACGTTGATATATTTTTCTGTAAATTTGATCAAAGTTGGAGAAATTTGACTTAGGACAAAA	c87577_g1_i1:9:206:-;
sof-miRN318-3p	sof-miRN318	MIRN318	TACTCGGCCTGTTCGTTTCGCTG	TAAACCAGTTGACTTGTGGTGCTGAGTTGGCACCTACAAATCTCGGTGTAGTGCTCTATGTCTAGCAAGTCTTAGTCTCTGTCCCCAATTTCATATTCAACTATGATTGTAAATGAAATAGTTTTCCTATTCACTCAAACATGACAAATCAATCCAAGTGACCATAAGAAAACTTCTTACTGGACACATACTCGGCCTGTTCGTTTCGCTGGTTT	c103504_g3_i1:320:534:+;
sof-miRN319-5p	sof-miRN319	MIRN319	TCCAAGAGCTGAAACTAGAACT	TAACGAAGTGTCCAAGAGCTGAAACTAGAACTGACTGTCAAGTTCGTATGGGACTTATAATGGACAAGAATAAAGGAAATTATAAAGTGACTGATCTGTTTTTGGAACACAATCATG	c107339_g5_i1:97:213:+;
sof-miRN320-5p	sof-miRN320	MIRN320	TTCATGTCACTGTTTCCAATAC	TAAGGCCAGTCTCAATGGGATTTCATGTCACTGTTTCCAATACATTCAGATTTTTGAAAACAGTGCACAAGAGTTTCATCCTCA	c41099_g1_i1:19:102:-;
sof-miRN320-3p	sof-miRN320	MIRN320	TTTGAAAACAGTGCACAAGAGT	TAAGGCCAGTCTCAATGGGATTTCATGTCACTGTTTCCAATACATTCAGATTTTTGAAAACAGTGCACAAGAGTTTCATCCTCA	c41099_g1_i1:19:102:-;
sof-miRN321-3p	sof-miRN321	MIRN321	AGAGAAGTTTGACTTAGGGCA	TAATTCCTAGAGTCCTAAGTCAAATATTTTCAGGTTTGACCAAATTTATAGAAAAATATATTTAACATCTACAATACCAAATAAATGCACTATTTTCATGGTGCCATGGTGGACATGATGAAACTAATTTGGTGCTGTAGATGTTGATGCATTTTTTTTTATAAACTTGGTTGTTAGAGAAGTTTGACTTAGGGCAAAACTAAAAC	c94958_g5_i1:102:307:-;
sof-miRN322-5p	sof-miRN322	MIRN322	TTTGGAACGATGAAATGCAAAAT	TACCAACTATTTTGGAACGATGAAATGCAAAATGTCAAAATTTTCATGCCAAATTTTTCGTGGTGTAGGTGAGGATTTTTTGGCTTTTTGGGGGTTTTTTTTTGGTGCCTCTTGAGCCAAAATCCAAAA	c59904_g1_i1:1:129:-;
sof-miRN323-3p	sof-miRN323	MIRN323	CCCCTGTAGATCCGCCGCTGGG	TACTATAGCGTTTTTAGTGGCAAGTCATTAGGGGTCTGGAGCCCACCCGGCCCCTGTAGATCCGCCGCTGGGTGTGTGAGCT	c109696_g1_i1:102:183:-;
sof-miRN324-5p	sof-miRN324	MIRN324	ATTCCAAATTGTAAGTCGTTC	TACTCCCTCTATTCCAAATTGTAAGTCGTTCTGAGTTTTCTAAGTACATAGCTTTTGCTATGTATCTAGACATAGTAACATAGTGTATCCAGAACTTACGAATTCGAATGGAAGGAGCA	c101137_g3_i1:109:227:-;
sof-miRN325-5p	sof-miRN325	MIRN325	ACTTAGTTGGGACTTTGTGCT	TACTTAGTTGGGACTTTGTGCTTACAACAAATTCTATTTTCCACCTCATGAAATCAACAGAGACAATTGTCGAAAATTTGACTTTACAGGGTAGGGAATAGGATGGGCAATGAGCCAGTGAATTGTGGATCAAAACCAGGCAAGGCAAGGCCAGACCAGGCCTCATGTCTACCACAGCACCTGGCACTTTCAGCAAAATCTCTGCACTGGCAAAATCAGGCTTCGCCAAAGTCCATCTACTCGAGCT	c101796_g1_i3:267:513:-;
sof-miRN326-3p	sof-miRN326	MIRN326	CTGGCTTGTGAATTTTGTGTAG	TAGCTCTGGTAAAAATTTGAAGGTCAGTACATGAGTAGTTTTCAAGTTATTGCTTTGTCATTTTATAATAGGTGATACTTGAATGAATTTTCATAATTTTTCTATATGTCCAATGATCATGAAAATTTGTGGAGAGTTTCCTAGTACCTTAGGATTTCTAGGAAAAATATTTTTTCTGTTGTTTGATACCTTTCAATATGATTTATTAATTATGCTAGAATCAGCCTTTCTGGCTTGTGAATTTTGTGTAGGGAGT	c92212_g1_i1:167:422:+;
sof-miRN327-5p	sof-miRN327	MIRN327	AAGCAAAAATAGTTTGACTGC	TAGCTGATAAAAGCAAAAATAGTTTGACTGCTATGATACATGCATTTAAACTATTTTTGCATTTATGAACTT	c102836_g3_i2:265:336:-;
sof-miRN328-3p	sof-miRN328	MIRN328	TTTGGCTACTGTAACACTTT	TAGTCTGAACGGAGTGCAGTGCAGCAGCGGGGGATCCATAAACCGCCGGCTGATTTCTTGCTGGTTTCCTTGCAGTTAGTTGTGCATAGTATGGGTGTGTTAGGTCGCGATTTTTTTATCTTTGGCTACTGTAACACTTTGTTTGTATTT	c93630_g1_i2:64:213:-;c93630_g1_i3:64:213:-;c93630_g1_i5:64:213:-;c93630_g1_i6:64:213:-;
sof-miRN329-3p	sof-miRN329	MIRN329	TTTGGCTACTGTAACACTTT	TAGTCTGAACGGAGTGTAGTGCAGTAGCGGGGGATCCATAAACCGCCGGCTGATTTCTTGCTGGTTTCCTTGCAGTTAGTTGTGCATAGTATGGGTGTGTTAGGTCGCGATTTTTTTATCTTTGGCTACTGTAACACTTTGTTTGTATTT	c93630_g1_i4:64:213:-;
sof-miRN330-3p	sof-miRN330	MIRN330	GAGAAGTTTGACTTAGGACAA	TAGTTAAGTTTTGTTCTAAGTTAAACTTCTCTAACTTTAACCAAGTTTATAGAAAAAACCACCAACATCTACAACATTAAATTAGTTTCATTAACTTCTTCATGAAATAAGTTTTGATAATGCATTTGTCTTGTAGGTGTCACTATATTTTTTGTAAAAACTTGGTCAAACTGGAGAAGTTTGACTTAGGACAAAGGCAAAGTG	c103257_g2_i5:2326:2529:+;
sof-miRN331-5p	sof-miRN331	MIRN331	TCCAATGCATACCGTCCCTAA	TATACATGGAGCTCCAATGCATACCGTCCCTAATCTGGTGCCACGTGTTTCCACCTCGTGATCTAACAGCCTGCATCAGATTGCCTTTCATGGGCCTACATGGGCTAAATCAGTCACGGATCAGTGTAGGTGGACGGAGAGCGTTTGATTACTTTGTACACGTGGTAGCAAATCAGGGATGGTATGCACTGAAGCTTAATGCATA	c104946_g1_i1:1088:1292:-;c104946_g1_i2:485:689:-;c104946_g1_i3:1052:1256:-;
sof-miRN331-3p	sof-miRN331	MIRN331	AGGGATGGTATGCACTGAAGC	TATACATGGAGCTCCAATGCATACCGTCCCTAATCTGGTGCCACGTGTTTCCACCTCGTGATCTAACAGCCTGCATCAGATTGCCTTTCATGGGCCTACATGGGCTAAATCAGTCACGGATCAGTGTAGGTGGACGGAGAGCGTTTGATTACTTTGTACACGTGGTAGCAAATCAGGGATGGTATGCACTGAAGCTTAATGCATA	c104946_g1_i1:1088:1292:-;c104946_g1_i2:485:689:-;c104946_g1_i3:1052:1256:-;
sof-miRN332-5p	sof-miRN332	MIRN332	TAGAAACGAAAGCCACGATCT	TATACGAAGATAGAAACGAAAGCCACGATCTTGAGGTCATGTGCCGACGTGCCGTGCCTGCTTGCCTTCGCTGCGGCTGCTGTGCTGCTGCTCCTCGTGTCCACCGCATGCGGCGACGATGGTAGGTGCGCCCGACGACGCGGCGGCGCATGGTGACCGCGCGCGGGCCAGGGCGCTCAAGATCGTGGCATTCTTTCTATCCTTGTATGC	c53570_g1_i1:53:262:+;
sof-miRN333-3p	sof-miRN333	MIRN333	GACAGAACTACTGAAACATACAG	TATGCCATGTCTGCTTGTTTCGTTGGTTCAGTCAAGTTGTTTCATACATTGTTGTCTGTATGTGACAGAACTACTGAAACATACAGGCAACATCGT	c343_g1_i1:11:106:-;
sof-miRN334-3p	sof-miRN334	MIRN334	CAAGATCTTCAATGCCACACT	TCAAGATGAACCACCTCATTGGTGTGGCATTTAGGATCATGGGTTGTTTCTTCTCTTAATCCCAAGATCTTCAATGCCACACTCATGGCTTGT	c91140_g1_i2:671:763:-;
sof-miRN335-5p	sof-miRN335	MIRN335	TCTTCGTATGTTCGAAGGCGCG	TCACACAAGATCTTCGTATGTTCGAAGGCGCGTGGAGGCCCGCCTTCGCTATGCTCCGTACACGCACCTCGAACATGCCAAGATGTCGAGTGGC	c100981_g2_i1:80:173:-;
sof-miRN336-5p	sof-miRN336	MIRN336	AAACTTTGAGATGTTTGACTT	TCACATATTCAAACTTTGAGATGTTTGACTTATCCACATCCAGTGGAACTCCCACCTTTGAGGCAACTAGACATACATTAGAGTACGATCTCTTCTCATATGGAATCCCTCTTATCCTGAACCAAGCTGAGTCCAGGGGTCCTTTAGAACCAGCAGAGGAGTTCCACTTTTCAACGTGGATAACCACAGTTGGGACAGTTCTCATTCGCATCTCAGTGAAATAAGACACATCCTCCAAAGCCTTACTGTTGGGAAACCTCATTTGAATTTTTTTTTCATCAATTTTCTTAGCATACCACCTCCAAGTTGACTCAGGTCCAGCCTTGAGTTTGAATTCAGCT	c108513_g1_i1:4114:4454:+;
sof-miRN337-3p	sof-miRN337	MIRN337	AGATGCAGATCTTCGTGAAGA	TCACGAAGATCTGCATCTTGACCGACCCTGCCCCTCTGTGCACGAAGCCGACGAGCAGCCGCCGCGCTAAAGCTTGGTCCGGGGAGCTTCGGAGGAGGGCCGGGTAGGTCAAGATGCAGATCTTCGTGAAGACCCTGACGGG	c78546_g1_i3:1:142:+;
sof-miRN338-3p	sof-miRN338	MIRN338	ACATTAATTCAGAGACTGAGATA	TCAGTGATGTTTCTGTCTGCAAAATGGATGTGCTATGTATCCAAGTCCCTGCTTCAGGGAGAACCTACTTGGAGAAACAGCGTCTAATATGACATTAATTCAGAGACTGAGATAATATTGCTGC	c96904_g2_i2:469:592:+;
sof-miRN339-5p	sof-miRN339	MIRN339	CGGCTGGGATGACGAAAACA	TCATCTGGCACGGCTGGGATGACGAAAACATACATTTCTCGATCCTGATACTTGATTTTTTTCAAGGACCAAACTTTGATGACCTTTATGCGTGTCTGAGCCAATGCAGATGAGTATGTTTTCCTTATTTATTGTTACAAGGTTATGGCCTTTTCGTGCATCTGGGTTAGGCCTGGTTT	c101474_g2_i1:920:1098:+;
sof-miRN340-5p	sof-miRN340	MIRN340	AGGAGTAGGCTGTAGCAGTAGC	TCCAAGCAGGAGGAGTAGGCTGTAGCAGTAGCAGCCGGACGACGACGCGGCGGGGGCGGCCATTATTAGCGCCGCAGCCGCCGTGGCGGCTGGTGCTGGTGTTCCTGCTCCTCCTGCTGCTGCTGGC	c89611_g1_i1:1047:1173:-;c89611_g1_i2:1070:1196:-;c89611_g1_i3:1034:1160:-;
sof-miRN341-5p	sof-miRN341	MIRN341	CCCAAGCATGTTGGGGTAGGCT	TCCCAAGCATGTTGGGGTAGGCTAAGGGACTGTCCTCAACCATCGCGCAAAAAGATTGTGCAATCCCATAGTAATATCTCTGTCGTGGGTTTTTCAACTTCAAACTATGTTGTGCCTGCAATTAGCATTCGCTTGACC	c98440_g4_i6:1:138:+;
sof-miRN342-3p	sof-miRN342	MIRN342	CCTTCGCCGGTGCGCGCGCTC	TCCCCAAACCCTAAGCGCATAGTGCGGCGGTGGTGGCCGGAGGAGCCATGGCCGCCCGCCGGCGGCGAGGATGCATCCCCCACCTGCTCCCTCTTTCTTATTCTTTCTATGTTTCCTTTTCTCTCCTCTCCACGCGAAACGAGTGAGGCAGCAGCGACAACGGCCGCCGATCGTCGGTTGGAGAGGAGCAGTGGCGTCGCTGCAGGTCCCTTCGCCGGTGCGCGCGCTCACCGTGGGGT	c91767_g10_i1:133:371:+;
sof-miRN343-5p	sof-miRN343	MIRN343	CCCGGCCCCGAACCCGTCGGC	TCCCGGCCCCGAACCCGTCGGCTATGGGATGGATTTATTTACCATTGAGTGGTTCCCATTTACTATGGGATAGAGAGCCTAAAATTTAACTAACACTGGAATTTTACCGTTCTTTGGGCATATGCAAATATGCCTCTATATTTTTACCATGCGTTGGGCATATGGATTTTTACCATGCGTTGGGCATCTGCCGGCGGACTGCTCGAGCTGC	c149084_g1_i1:1:211:-;
sof-miRN343-3p	sof-miRN343	MIRN343	CGGCGGACTGCTCGAGCTGC	TCCCGGCCCCGAACCCGTCGGCTATGGGATGGATTTATTTACCATTGAGTGGTTCCCATTTACTATGGGATAGAGAGCCTAAAATTTAACTAACACTGGAATTTTACCGTTCTTTGGGCATATGCAAATATGCCTCTATATTTTTACCATGCGTTGGGCATATGGATTTTTACCATGCGTTGGGCATCTGCCGGCGGACTGCTCGAGCTGC	c149084_g1_i1:1:211:-;
sof-miRN344-5p	sof-miRN344	MIRN344	GTCGGGCATGACGGGGACGGGGA	TCCTTCCCCCGTCGGGCATGACGGGGACGGGGACGGTTGGCTGTTCCCCGTCCCCGATTCCCCGTTCCCCGATTCCTCTGTAA	c15742_g1_i1:496:578:-;
sof-miRN345-5p	sof-miRN345	MIRN345	CGCACCTCATGTACTCGGTCT	TCGCACCTCATGTACTCGGTCTTGTTAGCGTACCCCAAAATAGTATGATGCAAAACCTTGTTAGCGTATCCCTTCAAAAAGAAAGCCTGGTTAAGGTCCCCTAGCATCTGACCGGTAGATACAACTAACAAGATCTAAGATTGGAAGACCACAACAGAAACAATCCTAAAAAGAGTTGTCTTTGCACTAGAAAAGCAATTTGGAAGATAGCTAAACTGTAACCCTCGAAATAGGGAAAGCACAGCACGCAGGGCTAGTCCAAGAAACGGTGGGGC	c104090_g4_i1:552:826:-;
sof-miRN346-5p	sof-miRN346	MIRN346	TGCGGGCGTCGGGGTTCGCCT	TCGCCGTCGCTGCGGGCGTCGGGGTTCGCCTTCACCACGTGGAAGAACGCCTTCCGGGCGCTGGACGCCCTCGGCGTGGGCGAC	c101621_g1_i1:1363:1446:-;c101621_g1_i3:345:428:-;c101621_g1_i4:345:428:-;
sof-miRN347-3p	sof-miRN347	MIRN347	TGCAGCAGCTGCCACCCAGGA	TCGGGCGTGCGGCTGCCGCCGCCGCGGCCAAGGAGAAGGCCGACCTGGAGGAGGTTGCTGCGGTTGCTGCCCGTGCAGCAGCTGCCACCCAGGAGCGCGTCCTT	c14772_g1_i1:15:118:+;
sof-miRN348-5p	sof-miRN348	MIRN348	GCCGGGTTCGGGGCCGGGGGC	TCGGGGACCCGCCGGGTTCGGGGCCGGGGGCAGATCTTCACCCGTCACAGGTTTCGGGTCGGGTTCGGGTAGTGTTGTCGGGTCTCGGGTGCGGGTCCACGGA	c100259_g2_i2:1154:1256:-;c100259_g2_i5:1154:1256:-;
sof-miRN348-3p	sof-miRN348	MIRN348	TGTCGGGTCTCGGGTGCGG	TCGGGGACCCGCCGGGTTCGGGGCCGGGGGCAGATCTTCACCCGTCACAGGTTTCGGGTCGGGTTCGGGTAGTGTTGTCGGGTCTCGGGTGCGGGTCCACGGA	c100259_g2_i2:1154:1256:-;c100259_g2_i5:1154:1256:-;
sof-miRN349-3p	sof-miRN349	MIRN349	CCCGCACCCATCCATCCTCTATA	TCGTGGAGGACAAGAGCCTGCGGGAGACGCTGCGGCGGGAGATCGACGAGACCCAGCTCCCGGAGTTCCTCGGCGGGAAGATGCCTCTCGTCTCCCTCAAGGACTACGCCCACCAGCAGCCTCAGCCCGTTTGCGAATGAGTCTGTCTGTTAGCGATGGCCGGCCGGTGTCATGAGCGAGCCAAAGCCCAAAGCTGATTCGATCTTGACTAGCTACATACAGCCTACAAGAGGGAGGAAGATAGGCCCTCTCTAGCTACTGATAGCCTACTAGTCCTGCAAGTCTGCAACGGTGGTGTAACTGTAAGCCATCGTTTAGACTACCCGCACCCATCCATCCTCTATAT	c106197_g3_i7:637:982:+;
sof-miRN350-5p	sof-miRN350	MIRN350	CCCCGTCTGGATCTCGGTCGCCT	TCTCGGCCGCCCCCGTCTGGATCTCGGTCGCCTCGGCTGGATCTTGGCTGCCCCAGCGACACAGCGACCCAGCAACCCTGCAGGCTGGCCGAGGGAAGAGGAGAAGGAGCTGCCGACGATTGCCGATGGCCTTCTCCGCCTTCGCGCTAGGGAGGACGGGCGTCGACGGGGTACCAGGCGAAGGGCGCCGGCG	c2492_g1_i1:440:632:-;c2492_g1_i2:440:632:-;
sof-miRN351-5p	sof-miRN351	MIRN351	CTCGTTCGCCGGCGGTGCCATC	TCTCGTTCGCCGGCGGTGCCATCTACGCACCGGCAGCGATGGTCGGTGGAGACGGAGGCGGTGAAGTGACGTCGGGGTGGCGTTGCCGGCGTCGGTGAGGC	c103212_g2_i1:115:215:-;
sof-miRN351-3p	sof-miRN351	MIRN351	TGGCGTTGCCGGCGTCGGTGAGGC	TCTCGTTCGCCGGCGGTGCCATCTACGCACCGGCAGCGATGGTCGGTGGAGACGGAGGCGGTGAAGTGACGTCGGGGTGGCGTTGCCGGCGTCGGTGAGGC	c103212_g2_i1:115:215:-;
sof-miRN352-5p	sof-miRN352	MIRN352	CCGGCTCTGATACCACTTGTTGG	TCTCTATCTTCCGGCTCTGATACCACTTGTTGGTCACCGGACAGCGGTTTACGCCGGCGGCGAGC	c75131_g1_i1:26:90:-;
sof-miRN353-5p	sof-miRN353	MIRN353	CGCGGCTTGCAGCGGATTACAT	TCTGCTTCACAATGGCTATTCCGGTGTGGGACAACGTCTTGAGAGACGGCGCAAGCGGAACTGATTGTGGAGGAGCTACGCGGCTTGCAGCGGATTACATCGGCTAGCCCTGCTTAGCAGCGGGTTACTCGGTGTGGGACATTGTCGGCAACGATGGCGCAAGCAG	c63004_g1_i2:231:396:+;
sof-miRN353-3p	sof-miRN353	MIRN353	GTGGGACATTGTCGGCAACGATG	TCTGCTTCACAATGGCTATTCCGGTGTGGGACAACGTCTTGAGAGACGGCGCAAGCGGAACTGATTGTGGAGGAGCTACGCGGCTTGCAGCGGATTACATCGGCTAGCCCTGCTTAGCAGCGGGTTACTCGGTGTGGGACATTGTCGGCAACGATGGCGCAAGCAG	c63004_g1_i2:231:396:+;
sof-miRN354-5p	sof-miRN354	MIRN354	ACCTACGGGCGCGGTCGCTGCC	TGAAGCATGGACCTACGGGCGCGGTCGCTGCCGATGCGCGCCGCGGCGATGGCGTCCTAGGCGTCCTTGGCGGTCC	c90519_g1_i3:81:156:+;c90519_g1_i4:81:156:+;
sof-miRN354-3p	sof-miRN354	MIRN354	CGCGGCGATGGCGTCCTAGGCGTCC	TGAAGCATGGACCTACGGGCGCGGTCGCTGCCGATGCGCGCCGCGGCGATGGCGTCCTAGGCGTCCTTGGCGGTCC	c90519_g1_i3:81:156:+;c90519_g1_i4:81:156:+;
sof-miRN355-5p	sof-miRN355	MIRN355	CTTGCCGAGGAAGTAGAGGACG	TGATGACGTTCTTGCCGAGGAAGTAGAGGACGCCGGAGGTGCTTCTGCGAGTGTCAATGTCCCCAGCATGATCACTGTTGCTGAAGCCGATGAGCTTCGCGTCCTTCTCCTTCCTTGTGTAGTAGCAGCCATAA	c16521_g1_i1:113:246:-;
sof-miRN356-5p	sof-miRN356	MIRN356	GAATGGATGGGTAGAAGGGTT	TGATGGCAGTGAATGGATGGGTAGAAGGGTTCCATGACAGCCATGATCTTTACCTTGCTGTTCTTCTGAAATTTGTTGTTACATGTGCAACCACCTATGATTCAACTTGTTTGAATTGCACTCCTAAGCTTGGAATGCTGAGCCCATTCTTTTCATGATAATGCACTTA	c113347_g1_i1:13:181:-;
sof-miRN357-5p	sof-miRN357	MIRN357	ATGTAGAATTAGTGTATAAGA	TGATGTAGAATTAGTGTATAAGAATAATTGTATGTTTTGATTTTGACCAACGTTGGAATCAAGGCATGCAAATGATGTTATTTCTATGTTAAGAAAAGTTTTAACCTGGTTTTTCATCT	c85321_g3_i3:629:747:-;
sof-miRN358-5p	sof-miRN358	MIRN358	GCCTAGTGGGCGTTTGCGGCC	TGCCCACCTGGCCTAGTGGGCGTTTGCGGCCAGCACCGTGCAGGTAGCGGAGGCCCGCAAAGCCTGCTAGTTACTGTTGCGGCAT	c106147_g4_i1:105:189:+;
sof-miRN358-3p	sof-miRN358	MIRN358	CCCGCAAAGCCTGCTAGTTAC	TGCCCACCTGGCCTAGTGGGCGTTTGCGGCCAGCACCGTGCAGGTAGCGGAGGCCCGCAAAGCCTGCTAGTTACTGTTGCGGCAT	c106147_g4_i1:105:189:+;
sof-miRN359-5p	sof-miRN359	MIRN359	CAGGCTGGAGGCGCTAGGCAAAG	TGCCGAGCGCCAGGCTGGAGGCGCTAGGCAAAGAATTTTTTTAAAAAAAATCAAACTTTGCCGAGTGCCGGCCAGAGGGCACTCGACAA	c86253_g2_i1:289:377:+;
sof-miRN360-5p	sof-miRN360	MIRN360	AATCCGCCGGAGCCGCCGCGCC	TGCCTCGCCAAATCCGCCGGAGCCGCCGCGCCATCGCCGTCGTCCTTGCCTCCGGCAAGCTCGCCTCCGTCCTGCCCCGCGCAGGCCCTCGCTCGCGCACGCGCCACCGCTGCCCGCGCTGGACGCCAGCGACCATGCCCACGCGCTGGCCAGTCGCGTCGGGGACACTGCGCGGGAGTAGCACCGGTGGCGGCCCACCCGCCCGCGTCGGGGTCGCCATGCCCGCTCGCGCCGGGGTCGACGGGCTCATCGCCCGCGCCGAGGCCACCGGGGCCCGGCCGCGCCGGTGAGCCGCCTCGCCTAAGTACTGGCAGCGCGGGGGCCCGGACGGTGCGGCACGACACCGGGGGAGAGGAAGAGGCG	c70281_g2_i2:385:747:-;
sof-miRN361-3p	sof-miRN361	MIRN361	TGATGGATAAGTCTCTGTGGCT	TGCCTCTGGTGAACTAGTTCATCGCAAAGCAGCAGCAAGCCAGCAAGACGTGTGGTGTGATGGATAAGTCTCTGTGGCT	c104145_g1_i4:1:79:-;
sof-miRN362-3p	sof-miRN362	MIRN362	TGCCAGTGGATTGATGAAAGCT	TGCTCTTGCAAGTTTGCATCATATCCCTCGGGAGGAGCATAATAACAAACCAATAAGCAAAACTAACAAACTAATAAGCAAAACTAACATAAACTGCTTGCTGCCAGTGGATTGATGAAAGCTAAATAAAACA	c102198_g1_i8:1019:1151:+;
sof-miRN363-3p	sof-miRN363	MIRN363	TGCCAGTGGATTGATGAAAGCT	TGCTCTTGCAAGTTTGCATCATATCCCTCGGGAGGAGCATAATAACAAACCAATAAGCAAAACTAACATAAACTGCTTGCTGCCAGTGGATTGATGAAAGCTAAATAAAACA	c102198_g1_i3:1019:1130:+;
sof-miRN364-3p	sof-miRN364	MIRN364	TGCCAGTGGATTGATGAAAGCT	TGCTCTTGCAAGTTTTCATCATATCCCTCGGGAGGAGCATAATAACAAACCAATAAGCAAAACTAACAAACTAATAAGCAAAACTAACATAAACTGCTTGCTGCCAGTGGATTGATGAAAGCTAAATAAAACA	c102198_g1_i7:995:1127:+;
sof-miRN365-3p	sof-miRN365	MIRN365	TGCCAGTGGATTGATGAAAGCT	TGCTCTTGCAAGTTTTCATCATATCCCTCGGGAGGAGCATAATAACAAACCAATAAGCAAAACTAACATAAACTGCTTGCTGCCAGTGGATTGATGAAAGCTAAATAAAACA	c102198_g1_i1:968:1079:+;c102198_g1_i6:1007:1118:+;
sof-miRN366-3p	sof-miRN366	MIRN366	CCAAGTTAGTTTAGGTCGACCT	TGGGGGACTGCTAGGACTGACAAGGTCAACGCCCTCCTTCGCGAGCGCGATGACATCCTCGCTGAATCCTGCGAGCGCCTTCTTCAAGCCCAGCACCTGTCCAAGAAGTACTACAACGCCTCCCACCGCGACTTGGAGTTCACTGTAGGGGATTGGGTGTGGTTGCGCCTTCTTCACCGCACGGCGCAGTCACTCGAACCTCGGACCAAGTTAGTTTAGGTCGACCTCT	c101366_g3_i1:1:229:-;
sof-miRN367-3p	sof-miRN367	MIRN367	TGTTGGCTGGTGGTTGTGGGGC	TGGTCTGGATAACCATCATCTCAATGATCTTGGCAAGTTGTGTCTCCTGAGATTTCTGCAACTACATGATTTGGAAATTGATATGCTACCCGAGAGTATTGGTGAGCTGGAGTCTCTGGAGACATTGGACATCAGACGACAAGACTGGTTAATGATATGGCGGCCAATGGTATTACCAGTGTCCTTTGATGGATAAGTCTCTGTTGGCTGGTGGTTGTGGGGCTG	c86958_g1_i4:1:225:-;
sof-miRN368-5p	sof-miRN368	MIRN368	GGCGCAGTGCAGTGGCGGCGGC	TGGTGGCGCAGTGCAGTGGCGGCGGCGGTGCTTCCCGTCACTGGCTGCGCCCC	c100015_g1_i1:1:53:-;c100015_g1_i2:1:53:-;c100015_g1_i4:1:53:-;
sof-miRN368-3p	sof-miRN368	MIRN368	TTCCCGTCACTGGCTGCGCCC	TGGTGGCGCAGTGCAGTGGCGGCGGCGGTGCTTCCCGTCACTGGCTGCGCCCC	c100015_g1_i1:1:53:-;c100015_g1_i2:1:53:-;c100015_g1_i4:1:53:-;
sof-miRN369-3p	sof-miRN369	MIRN369	TGTTAGTCGCTGGATTCTCACT	TGGTGGGTACGAGTGGTGATATATTGGGAGATACACACATGCAGCCAACCAACATGGTGGACCAGGTGTTAGTCGCTGGATTCTCACTC	c88265_g4_i2:1:89:-;c88265_g4_i3:1:89:-;c88265_g4_i4:1:89:-;
sof-miRN370-3p	sof-miRN370	MIRN370	GCGCCTCGGAGAAAAAGTACTT	TGTCATCTTCATTGGGTCAACTTTTTCGAGGCGCTGTATCAGAGACCTGATAGTCTCAAGCATTTTTGAGGCATAATCAAACTTGTCAGCATCAATGCGTATCCTCGGGATGACAATCAGGCCTATGTTTTGTTCATTACTCTCTTTCTGAAGTCCACACGGGCGTGGGCTATCAAAGTTGTACCGAGGGCTCCAACTATCATTTCGGCGCCTCGGAGAAAAAGTACTTGAAGATGAAA	c102036_g1_i1:1431:1669:-;c102036_g1_i2:1380:1618:-;
sof-miRN371-5p	sof-miRN371	MIRN371	CAAACTTCTCTAACTTTGACC	TGTCCTAAGTCAAACTTCTCTAACTTTGACCAAGTTTATAGAAAAATATATTAACATTTACAATATATCAAATAAACGTACTGTCAACATATTTCATGGTGTACCTAATGGATCTTGTTTGTTGTGGTAGATATTTGTGCATTTTTCTGTAGACTTGATCAAAGTTAGACAAGTTTGACTTAAAACAA	c101749_g1_i6:1255:1442:+;c101749_g1_i7:1117:1304:+;
sof-miRN371-3p	sof-miRN371	MIRN371	TCAAAGTTAGACAAGTTTGAC	TGTCCTAAGTCAAACTTCTCTAACTTTGACCAAGTTTATAGAAAAATATATTAACATTTACAATATATCAAATAAACGTACTGTCAACATATTTCATGGTGTACCTAATGGATCTTGTTTGTTGTGGTAGATATTTGTGCATTTTTCTGTAGACTTGATCAAAGTTAGACAAGTTTGACTTAAAACAA	c101749_g1_i6:1255:1442:+;c101749_g1_i7:1117:1304:+;
sof-miRN372-3p	sof-miRN372	MIRN372	CGGGATAGGGTTGGGGTGGCAC	TGTGCTTATCATTCCACACTGGCAGTCACTTGTTCACCCTTTATCTAGATTTGCATGCTTTTCTTCCTAGTCATATTATAGCATCTTTGAGCTATCGGGATAGGGTTGGGGTGGCACC	c43686_g1_i1:147:264:+;
sof-miRN373-5p	sof-miRN373	MIRN373	GGTACGGTAGCGCAGAGGCTC	TGTTGTCCAAGGTACGGTAGCGCAGAGGCTCGTTGTCGTGGTAGGCATCGACGCGATCCTCGTCGTCGGACAGCAGAGTGGCGAACTCCACCGTGCGCCGCCCGTCACGGAGCGAAGCTGCTGGTGCTGATCTGGGAGACG	c86456_g6_i1:39:179:+;
sof-miRN374-5p	sof-miRN374	MIRN374	TTTCTAGATACATAGCTTTTG	TGTTTTGGTTTTTCTAGATACATAGCTTTTGCTGCGCACCAAGATATATATTATGTCTAAATACATAGTAAAAGCTATGTATATATAGAAAAATAAAAATG	c98973_g1_i1:2401:2501:-;
sof-miRN375-3p	sof-miRN375	MIRN375	TCCACAGGCTTTCTTGAACGG	TTAACTTTTGCCTTCTTCAAGCTACCTTGTGGCCCAGCACATGGCAATGAGCTAGCAGCAGCAGGCACCTCCTTGGTGGTCTTTTTGGGTTGGTTTTCCACAGGCTTTCTTGAACGGTGACGGTTTC	c93111_g1_i1:664:790:-;c93111_g1_i3:667:793:-;c93111_g1_i6:521:647:-;c93111_g1_i8:992:1118:-;c93111_g1_i9:849:975:-;
sof-miRN376-5p	sof-miRN376	MIRN376	AGGACTTGAACCTAGGTGGTG	TTAGCCGAAGAGGACTTGAACCTAGGTGGTGAGGGTAGCCACACCTTTTACTTACTAAGCTTGGTTCAGTTCGTACTTCCGTGTG	c79736_g3_i3:1073:1157:-;
sof-miRN377-5p	sof-miRN377	MIRN377	GAGGATCCTGGAGATAAGGCTG	TTAGTGCTGTGAGGATCCTGGAGATAAGGCTGAAAATATCCTCCCTTCATTCTGCCATGTCTCCATGGGCTTCCTTATGGGAGCTTT	c97397_g1_i4:242:328:+;c97397_g1_i5:295:381:+;
sof-miRN378-3p	sof-miRN378	MIRN378	TGCATCAAGGATGGGACAGATC	TTAGTGTTTCATCTTACTGATGACTTTGTGAATTGATGTGTTCTGGAAAATTCAGTACAAAAGGACGGTAAAATTAATTTGTAGACAGAGTTGTCTAATCCCAGTTTGTTGTGTCTTTATTGAAATTCTGATGAGCACTTTTATCGTCCAAATTAATGATTTTGCAGGTTTCATCATGCTACCATGGATTGCATCTTAAGTTCTATCTTTTGCTTGTGAAGTCATTGTAAGGGCGCATGCATCAAGGATGGGACAGATC	c96618_g1_i5:1:259:-;
sof-miRN379-5p	sof-miRN379	MIRN379	TTAACGGATAGAGAATCTTCT	TTATGCATTGTTAACGGATAGAGAATCTTCTCAGAAAATTCCCCATATTTGACATTTGGAAGCAAAAGATGTGGATAGTTTATCAAGACAAAGTTTCTCTCTACTTTACAACCTAATTACTCTTATTACCCACCACCAACAAGCCTTCTGCTCTCTTTACAGTTTGTACTACAACAAAGCTTCCTCCAGTATACCACTACTAGTATATGTATATATTGAGATGCAGCTATATACTCGAAGTAGAGGACATATATGTTTTGGATGCAGTCAAATGGAGAATCTGATGAGAACATTCTCTATCCGTTAACAACCAAATG	c76705_g1_i1:202:518:+;
sof-miRN380-3p	sof-miRN380	MIRN380	GGAGGCGGTCGTCTTAAGGTGAT	TTATGGAGGCAGGCATCTTTAGCCAACCGCCTCCGAAAATAGATTATTTTTTGGAGGCGGTCGTCTTAAGGTGATCGTCTCCGTA	c125856_g1_i1:62:146:-;
sof-miRN381-3p	sof-miRN381	MIRN381	AGCAAGTTGGGGTAGGCTAGAG	TTATTATTTTATTCCTTCTTGCTTTAATACCAGTATCCGCTAATACTAAAAGAAAGATTTCATCTTGCCATCACATTTTTTTCTCTCGAATATGCAGAGAGCTGTGCATCAATGCAAGGAGAAGAACGTATAAGAATACAATGCGCACACACAACAGCAGCAGCAGCAACAGCAAGTTGGGGTAGGCTAGAGA	c52307_g1_i1:28:220:+;
sof-miRN382-5p	sof-miRN382	MIRN382	AATGGGACGGAGGGAGTATCTC	TTCAATGGGACGGAGGGAGTATCTCATATAATTGGAATAGTTGTTCTCACGTGTTCTTTTATCTCTGCAAAGTCGGCAATACTTATAAATAAAATATGACTAGGTTCAACTCGGTTTTTAAGCAAATTATAATTTGTCTAATCTGAATTAATACTCATATGGTTTGGCTCAATTAAAATAAATCAAACATATGGCTGTTTTCTTTTATATAATACAAAACTCTCGATACTCGCTTCTTTTTCACCGTAGCT	c28197_g1_i1:11:261:-;
sof-miRN383-3p	sof-miRN383	MIRN383	TCGCAGGTCACACAAGAAGCACT	TTCAGCAGCAACTGCTTCTTTGTGCCTACGATGTCATTTGAACGTACAAGTGACCCAACGAAATTTTTCATCATGTCAAAAATTTAGTTGTTTGTTTGCACGTTCAATATGACGTCGCAGGTCACACAAGAAGCACTTGGTGTTGAC	c82806_g3_i1:197:343:+;
sof-miRN384-3p	sof-miRN384	MIRN384	CCGACCGCGGCGCGTCGGCCG	TTCCCAGTGGACTTCCAGTACCCGGCCCGCGTGGCGCGGTTGGTCCTCAGGCCCGACGGGAACTTGACGCTCCTCCTGCAGAAGAAGTAGCCGACGCCGCCACCGTCCTCTCCGCCTCCGGCCGGCAGCAGGTCCCAGGGCTCGGCCTTGTACAGGTCGACCTCGCGGAGCGCGGCGGGGGCGAAGCCGGCGTCGGCCACCTTCGGAGCGAGGTAATGCGTGAGCAGCTCCTCGTCAGTCGGCCGGAACCGGAAGCCCGGCGGCAGCGGCGGCCCGACCGCGGCGCGTCGGCCGTCACCATCAC	c112556_g1_i1:93:396:+;
sof-miRN385-3p	sof-miRN385	MIRN385	GTGCAATGATGAACTTTTTTA	TTCTCTTGTTTTTATAAATGTGCAGATCATGTGCACACTGACTGATAGCCTTCCTTGTACAGTGATGATTAATTGGTTCATTCATGTTGTCTACTGAGGTTTGGGGGTTGTGCAATGATGAACTTTTTTAAGACTGAGAC	c106675_g1_i7:1245:1384:+;
sof-miRN386-5p	sof-miRN386	MIRN386	TCTGATACAGTGTTTTTCTCC	TTCTGATACAGTGTTTTTCTCCCCCAATTCACCCATCTAAACGAGGCCTTTATTCTTATCTGCCATCCCTGTCCCCGTCACTGCACCGTCAACAAAACGCGGGAGGGAGCAAAGCGAAGCGATTGCTACTCCTATTTAACAGACGCGGAGGCAAACGAAGCGAGAATACTCCTACGAGCAGAGCACTACGTGCAGAGC	c93777_g1_i4:1:198:+;
sof-miRN387-3p	sof-miRN387	MIRN387	TGAAGCACTCACGGGTCGGGTC	TTGAGCCTCATCCGGCTCGGCAGGGAGCTCAACATGAGGTGGTGTGTTCCTTCCTTCAATGGGTGCCTCGTCCTCCGAATCTGACGCGCTTACTCCATCGATGTTGAAGCACTCACGGGTCGGGTCGTAAGTGTCA	c93087_g1_i1:61:196:-;c93087_g1_i2:61:196:-;
sof-miRN388-5p	sof-miRN388	MIRN388	GAGGAGCGCCTGCTGTAGGAGCG	TTGATGATGTGAGGAGCGCCTGCTGTAGGAGCGCCGAGTCTACCTCCACTTGGACCCGAGAGATCCTAAAGTCTGTTGCCGATTGCAAAGCTTTCGCACATGCCGCTGCTTCCGCGGATAATACAGCGGCATTATATGTGACAACTGGGTTCAAAGTCAAAAGCGCCGAGCGCGCGCGTGCATTTTATGAAG	c11987_g1_i1:141:332:-;
sof-miRN389-5p	sof-miRN389	MIRN389	GATGTGACGGGGAATTTTTTT	TTGATGTGACGGGGAATTTTTTTGCATAGTGTTTTTTTTTAACTAAACACAGCCTTGTCGATGAGTTGCTGGCACTGCAGGCACGCCAGGAGCCCGCAGGCGCTCGTCGTCCAGAAGGCCACAGCCCGGACACCCACGTCCGCGGCGGCGCGCAGGACGGGATCGATGTCGGAGACGACGCATGTTGCCGGTGCTCCGGAGGCAGATAGGTCGTCGAGCAGTTTCTTGAGGTGCGGAACAAAGGTGTCGAGTGATGATACCAGGTTGACCGTGACCTGCAGGGAGTCGTCGTCATCTTCAC	c79715_g2_i3:204:504:-;
sof-miRN390-3p	sof-miRN390	MIRN390	CCAGTGTTCGGATAGTAATAATA	TTGATTGTTGAGAATCGAGCATTCGTCGGCCTTGTTTAAATCTAGTGTGTAAAGTTCGGGGGGTCACATATCGCCTGTTATATCGGCCTTGTTTAAATCCAGTGTTCGGATAGTAATAATAAA	c134014_g1_i1:101:223:+;
sof-miRN391-3p	sof-miRN391	MIRN391	GGCTCGGCTCGTTATGGCTC	TTGCAAAGTAGGGCTGGATATCGAGCCAGCTTGGCTCGTTTTGGCTCGGCTCGTTATGGCTCGACTCGTTAT	c96249_g1_i2:37:108:-;
sof-miRN392-3p	sof-miRN392	MIRN392	GTAGAGTTCGTGGAGCAAGTAGA	TTGGGACGGCTCCGATCTCTTTTTGCAGCTCTGCTCCACCAATTCTATCATGGAGCAGCTCCACGGTAGAGTTCGTGGAGCAAGTAGATCTGTTTGGC	c151591_g1_i1:223:320:+;
sof-miRN393-3p	sof-miRN393	MIRN393	ATGCGTATGTTGCGTTGGTGT	TTGTACTAAACTCGCAACACCTGCACTAAGCTGTCCTGTAATTTGGAAATAGTCACAGGACATAGATTAAGGACGGACATAGTTTAATCCATGATTATGATATAGTTGAATGCGTATGTTGCGTTGGTGTTG	c102930_g1_i3:1:132:-;
sof-miRN394-3p	sof-miRN394	MIRN394	GCCAGATCGACTTTATCCTTG	TTTAAGGATCAATTTGATCTAGCTATGCATCTTTCCTAGTTGAGGAAATGTACATTTTTTAGGCAAAAATCCAATGCAGGTGTCCTTTTATTTTATCTTTTTTCTGAAATGGAATATGTTATTCCCTGTTTTATTTTTGATTGATCGCCAGATCGACTTTATCCTTGCA	c92958_g1_i1:232:400:+;
sof-miRN395-3p	sof-miRN395	MIRN395	AGGCGGTCGTCTTAAGGCAACC	TTTACGGGGGCGGTCTTCTTAATGAAGACAACCGCCTCCATAAATAGTCTATGTTTGGAGGCGGTCGTCTTAAGGCAACCACCTCCGTAA	c71765_g2_i1:322:411:-;
sof-miRN396-3p	sof-miRN396	MIRN396	CGAGACGAATCTTTTGAGCCT	TTTAGGGCGAAGGAATTTGTTTCGGTTTTTTTGTTTGGCCATGTTTAGTTTCAAAAATTTTCAAGATTTTTTTTTGTCACATCTAATGTCTGGACATATACAGGAGCTAAATGTAGATGAAAAAAAAATAATTACACAGTTTGGTAGAAAACTACGAGACGAATCTTTTGAGCCTAA	c93473_g4_i1:1:177:-;
sof-miRN397-5p	sof-miRN397	MIRN397	TTGCCTGTGATGTCAATGATCGC	TTTATGATCATTGCCTGTGATGTCAATGATCGCAAAATTGTGCAGTCTCAGCTTGTGTTTACTGCCTGTGAAGTGATAGAAATGTTCTTGTTGATTCTAGGCTTGTGATCATTGT	c100922_g1_i2:3020:3134:-;
sof-miRN398-3p	sof-miRN398	MIRN398	TATCTGTTAGAAGAGTCAAGGGC	TTTCCCTGAGGCTAGGTTGGCAAGATGTTAAAGAATCCTTTATTTTAGTTTAATACACAACGATTGTCATTATCTGTGAAATCTTGCGCTAGTTATATAATTGCCACTCGTATAAGATTTGAAACCATAATAGCTGTTCAGTAATTAATGGTATAATTGCCACTCATAAGCTTTTTTGTTCTTTTACTAAAAGTCATTTGTTTTTATGCTAGCATTTTCCTGGCTACCACAAGAATTTATTTGACCTTGCACAATATCTGTTAGAAGAGTCAAGGGCCT	c65755_g1_i1:513:791:+;
sof-miRN399-3p	sof-miRN399	MIRN399	AGGAGAGGAGAGGAGAGGATCA	TTTCCCTGCTTGAGATTTCTCTTCCAAGTCCGTCCTACATGGAAATGGAATTGATTTGATTGTACGTGGGGTGTTTGGTAGTACGTGCCACAGCAACTAATCACAATTAATTAATAGTATTATTAGTAATTAGGGGCAGGGGAGACAGACCGGGAGAGGTAGAAGATTAGAGACGCATGCATTGTTTTGTTGGACAGGTCTTGGATTGCATCGGATCGGATCTACTCGATCCACTGCACGCAGTACTGTATACATGACTTATTACCACCTGAACTGAACCCCGATCGAATATCAAAAGGGATATATGAACAAGTAGGATAGGAGAGGAGAGGAGAGGATCATGTGATAGTA	c106238_g1_i8:736:1086:-;
sof-miRN400-3p	sof-miRN400	MIRN400	TCGCTGCGTGACTTCTGGGGCC	TTTCCGGCGCCGTCATCCCGGGCGTCATCTACGCGTACCAGTTCAAGAGCTCGATGAGCAGGTACCAGCTCCTCGCCCTCTACACCTTGCACATCTACTTCTCGCTGGATCTCCTCCTCGCCACCGTCCACACCGTGATCCACGACCTGCTCGGGATGGAGATGGAGCCGCAGGTGGACCGCCCTTACCTGGCGTCGTCGCTGCGTGACTTCTGGGGCCGGCGGTGGAA	c97443_g1_i1:501:729:+;
sof-miRN401-5p	sof-miRN401	MIRN401	GGTACTGTAGCTATAATTTTC	TTTCTATTTCAGGGTACTGTAGCTATAATTTTCAACAGTATATTAATTCTACGAAAAATTGTAGCTACAATTTTCAACAGTATACAAATTAATATACTGTTAAAAATTGTAGCTACAATACCCCCGAAATAGAA	c91768_g3_i1:9:142:-;
sof-miRN401-3p	sof-miRN401	MIRN401	AAATTGTAGCTACAATACCCC	TTTCTATTTCAGGGTACTGTAGCTATAATTTTCAACAGTATATTAATTCTACGAAAAATTGTAGCTACAATTTTCAACAGTATACAAATTAATATACTGTTAAAAATTGTAGCTACAATACCCCCGAAATAGAA	c91768_g3_i1:9:142:-;
sof-miRN402-3p	sof-miRN402	MIRN402	AACCATGGACTAACTAGGCTTA	TTTGAGCTTTACATTTTTCTGTGGACCTTATCCCTCCACGTGTCGTCGGTGTGTCCACGTAAAGTTTCTTCACTTACCCAACTTGCTCCATGGTCCCTCGTTGCCTCCATCATCTCTGATGCCACGGTGTGGTGTCAACAACTTGAAGAGGCCAGCAACACCGCCACAGTGACACATGTGTTCAGATCAGGAAAAAAAAATTTGTAGCACTTTTGTTGCTATTTGACAAAATTTATGTAACCATGGACTAACTAGGCTTAA	c46156_g1_i1:1:261:-;
sof-miRN403-3p	sof-miRN403	MIRN403	TCAACGTTAGAGAAGTTTGAC	TTTGCCCTAAGTTAAACTTATCTAACGTTGACTGAGTTTATCGAAAAATGCACCACCATCTACAACATCAAATTAGTTTCACAAAATCTACCATGAGGTATGTCTTGATAGTGCATTTATTTTTGGTATTGTATATATCAATTCATTTTTCTGGAAACTTGATCAACGTTAGAGAAGTTTGACTTAAGATAAA	c106983_g1_i3:527:719:+;
sof-miRN404-3p	sof-miRN404	MIRN404	TAAGGAGGATTAAATATAGACT	TTTGCGCTGGAGCAGATACTGTTTTCCCTCCCCCCAGCTTTTTGGGAGGCTACAGTTTGAGCTTGCTAATAATGTTTACCTCTAGACATATCAATAATGGTGTTTATTTTGACCTTTTTTTTTTTTTGGCGAATTACGATGGATCCGTCATCAGAACCATGGGCTTGGTAGTGCATCAGCCAACGCCTAGTGTGTGAGCCTGAGGCCGTTTCTCCCCCGAACATATATAAGGAGGATTAAATATAGACTAAAGCATAAC	c84217_g1_i1:1035:1293:+;
sof-miRN405-5p	sof-miRN405	MIRN405	TTTTCTGGATCTAAACTGGGCCT	TTTTCTGGATCTAAACTGGGCCTTGGTGATCGTGTGTTCAAATTTGTTGTGGCCTCCAAATCCATCGGCCTCTTTGTGGCCAACCTCCGCTCCTTCTCCTGTCCTGAGTATGTGGTTTTCTTTCACCTTTGGGGGAATGGAGGCCCTAATTGGAAGCGGGAGC	c25440_g1_i1:1:163:+;
sof-miRN406-5p	sof-miRN406	MIRN406	TTTTGATTGCTGGATCCGCC	TTTTGATTGCTGGATCCGCCACTGTGTTACCACTTTGAAGGGTATGCGCTTCAGAATCGCATTCTCAGAGCTGCAACCCCTTCACTTGTACGGAGTAGCAAATTCAGAGTCGGATGCTTTCAACGTGAGAACAACTGACGCAGCGACGCTTCAGTATTCAAGAT	c89910_g1_i1:1:164:+;
sof-miRN407-3p	sof-miRN407	MIRN407	AGAGAAGTTTGACTAAGGACA	TTTTTAGTTTTGTCCTAAGTGAAACTGATCTAAATCTGACCAAGTTGATAGAAAAATATATTAACATCTACCATACCAAATAAATGCACTATCAGGACATATTTCATGGTAAGTTAAAAAAAGACATATTTCATGGTGGATCTATGGAACTAATTTGATGGTGTAGATGCTGTTGTATTTTCCTATAAATTTGATCGAAGCTAGAGAAGTTTGACTAAGGACAAAACCAAAAT	c107052_g3_i1:507:739:-;
sof-miRN408-5p	sof-miRN408	MIRN408	TATTATAACATCATCCACTGA	TTTTTATGTTGCTCGTCAAATATTATAACATCATCCACTGATCAGCAACATTTGGGTCCAACTCAACTTGATGGCAGACAGTGGATGAGGTTGTGATATTTCATGGGTGCCATGAGTTTG	c76329_g2_i1:53:172:+;
sof-miRN408-3p	sof-miRN408	MIRN408	AGTGGATGAGGTTGTGATATT	TTTTTATGTTGCTCGTCAAATATTATAACATCATCCACTGATCAGCAACATTTGGGTCCAACTCAACTTGATGGCAGACAGTGGATGAGGTTGTGATATTTCATGGGTGCCATGAGTTTG	c76329_g2_i1:53:172:+;
sof-miRN409-5p	sof-miRN409	MIRN409	GGCCGGCGGCGGCGCGTCGGC	TTTTTTCTTTGGCCGGCGGCGGCGCGTCGGCTCCGGCCCCCTGACCACCATGGGGCGTCGAGGCCGCCTGCCACCATCGACG	c107691_g1_i5:306:387:+;

## Sheet: Sheet2
Target prediction of differentially expressed miRNAs.
miRNA	Target_gene	Target_region	Log2FC	p-value	FDR	Protein_ID	Description
sof-miR156-3p	c90504_g1_i1	622,644	-0.549277	0.143973	0.456784	NP93A_ARATH	Nuclear pore complex protein NUP93A {ECO:0000303|PubMed:21189294}
sof-miR156-3p	c97608_g1_i1	1380,1402	-1.51151	8.54495e-05	0.00148359	Y3126_ARATH	Uncharacterized protein At3g61260
sof-miR156-3p	c97608_g1_i2	1978,2000	-1.45213	0.000155644	0.00245736	Y3126_ARATH	Uncharacterized protein At3g61260
sof-miR156-3p	c106243_g1_i3	5026,5048	-0.194866	0.618972	0.952539	PDR15_ORYSJ	Pleiotropic drug resistance protein 15
sof-miR156-3p	c107226_g1_i1	1905,1927	3.4485	6.90918e-14	6.87712e-12
sof-miR156-3p	c107226_g1_i3	1793,1815	3.48378	3.82315e-14	3.9498e-12
sof-miR156-5p	c4090_g1_i1	1030,1050	-1.2666	0.082145	0.330215
sof-miR156-5p	c24801_g1_i1	56,76	1.5781	0.211157	0.585162
sof-miR156-5p	c48636_g1_i1	264,284	2.48559	2.11555e-06	5.62847e-05
sof-miR156-5p	c67335_g2_i3	103,123	-0.0446536	1	1
sof-miR156-5p	c74436_g1_i2	27,47	-1.0001	0.103688	0.385418
sof-miR156-5p	c79496_g1_i1	903,923	0.332046	0.376558	0.783319	SPL11_ORYSJ	Squamosa promoter-binding-like protein 11
sof-miR156-5p	c84426_g1_i1	534,554	-1.08019	0.00463553	0.0410528	SPL14_ORYSJ	Squamosa promoter-binding-like protein 14
sof-miR156-5p	c84426_g1_i2	694,714	-0.896745	0.0187484	0.121358	SPL17_ORYSJ	Squamosa promoter-binding-like protein 17
sof-miR156-5p	c84426_g1_i3	440,460	-1.14014	0.0028241	0.0278363	SPL14_ORYSJ	Squamosa promoter-binding-like protein 14
sof-miR156-5p	c84426_g1_i4	440,460	-0.996267	0.00983296	0.0744252	SPL17_ORYSJ	Squamosa promoter-binding-like protein 17
sof-miR156-5p	c86978_g3_i2	658,678	-0.204177	0.614561	0.952539	MPC4_ARATH	Mitochondrial pyruvate carrier 4 {ECO:0000305}
sof-miR156-5p	c86978_g3_i6	858,878	-0.148661	0.720876	1	MPC4_ARATH	Mitochondrial pyruvate carrier 4 {ECO:0000305}
sof-miR156-5p	c88644_g5_i1	142,162	-0.755763	0.0548007	0.255982	SPL12_ORYSI	Squamosa promoter-binding-like protein 12
sof-miR156-5p	c96354_g1_i4	96,116	7.61524	2.69713e-13	2.43439e-11	GDL83_ARATH	GDSL esterase/lipase At5g45910
sof-miR156-5p	c100950_g1_i1	399,419	-0.190185	0.64049	0.956173	SPL19_ORYSJ	Putative squamosa promoter-binding-like protein 19
sof-miR156-5p	c100950_g1_i3	399,419	-0.623786	0.154979	0.476815	SPL19_ORYSJ	Putative squamosa promoter-binding-like protein 19
sof-miR156-5p	c100950_g1_i6	399,419	-0.129746	0.770627	1	SPL19_ORYSJ	Putative squamosa promoter-binding-like protein 19
sof-miR156-5p	c100950_g1_i7	333,353	-0.220263	0.664177	0.976424	SPL19_ORYSJ	Putative squamosa promoter-binding-like protein 19
sof-miR156-5p	c101543_g3_i1	2142,2162	-0.0505543	0.896815	1	GIS2_YEAST	Zinc finger protein GIS2
sof-miR156-5p	c103375_g3_i1	1025,1045	-0.0207362	0.980312	1
sof-miR156-5p	c103375_g3_i2	192,212	-0.913954	0.0931617	0.355139
sof-miR156-5p	c103375_g3_i3	192,212	-0.747836	0.118787	0.424329
sof-miR156-5p	c104773_g1_i1	2720,2740	-1.05572	0.00578577	0.0493377	SPL3_ORYSJ	Squamosa promoter-binding-like protein 3
sof-miR156-5p	c104773_g1_i4	2108,2128	-1.14936	0.0026154	0.0261643	SPL3_ORYSJ	Squamosa promoter-binding-like protein 3
sof-miR156-5p	c104773_g1_i5	1477,1497	-1.10633	0.00402881	0.0367007	SPL3_ORYSJ	Squamosa promoter-binding-like protein 3
sof-miR156-5p	c104773_g1_i6	2264,2284	-1.13482	0.00294579	0.0286564	SPL3_ORYSJ	Squamosa promoter-binding-like protein 3
sof-miR156-5p	c104773_g1_i8	2251,2271	-1.19679	0.00178684	0.0192567	SPL3_ORYSJ	Squamosa promoter-binding-like protein 3
sof-miR156-5p	c105341_g4_i1	61,81	0.854084	0.702156	0.996776
sof-miR156-5p	c105440_g1_i3	956,976	-0.25344	0.508453	0.855482	CALSC_ARATH	Callose synthase 12
sof-miR156-5p	c107226_g1_i1	1972,1992	3.4485	6.90918e-14	6.87712e-12
sof-miR156-5p	c107226_g1_i3	1860,1880	3.48378	3.82315e-14	3.9498e-12
sof-miR156-5p	c138992_g1_i1	142,162	4.0464	0.0393022	0.199521
sof-miR156-5p	c151959_g1_i1	36,56	1.46737	0.115503	0.415977
sof-miR159-5p	c454_g1_i1	165,185	-5.18074	0.000719776	0.00894614
sof-miR159-5p	c15517_g2_i1	540,560	5.05881	0.0012339	0.0140335
sof-miR159-5p	c86767_g1_i1	923,943	-0.234238	0.789302	1
sof-miR159-5p	c86767_g1_i2	1395,1415	0.667355	0.257677	0.624439
sof-miR159-5p	c86767_g1_i3	1022,1042	1.11924	0.103688	0.385418
sof-miR159-5p	c102187_g1_i1	571,591	1.60261	4.21066e-05	0.000797086
sof-miR159-5p	c102187_g1_i2	571,591	0.864592	0.0228912	0.136573
sof-miR159-5p	c102471_g2_i1	4190,4210	-0.448627	0.246026	0.624439	R13L2_ARATH	Putative disease resistance RPP13-like protein 2
sof-miR159-5p	c102471_g2_i6	3937,3957	-0.489334	0.207133	0.582277	R13L2_ARATH	Putative disease resistance RPP13-like protein 2
sof-miR166d-5p	c88190_g1_i1	403,423	0.17562	0.663784	0.975964
sof-miR166d-5p	c88190_g1_i2	403,423	0.0273757	0.943262	1
sof-miR166d-5p	c103162_g1_i1	113,133	-0.636009	0.103502	0.385418
sof-miR166d-5p	c103162_g1_i3	113,133	-0.995386	0.00937732	0.071629
sof-miR166d-5p	c104446_g1_i2	1990,2010	0.0732868	0.847235	1	GRIK2_ARATH	Serine/threonine-protein kinase GRIK2
sof-miR166d-5p	c104446_g1_i5	1984,2004	-0.0426449	0.910931	1	GRIK2_ARATH	Serine/threonine-protein kinase GRIK2
sof-miR166d-5p	c105819_g1_i1	634,654	0.110727	0.76814	1	MBD13_ARATH	Methyl-CpG-binding domain-containing protein 13
sof-miR166d-5p	c105819_g1_i2	634,654	0.155631	0.678505	0.98873	MBD13_ARATH	Methyl-CpG-binding domain-containing protein 13
sof-miR166d-5p	c152156_g1_i1	169,189	-0.0313777	1	1
sof-miR166e-5p	c21142_g1_i1	219,239	1.91931	0.241428	0.624439	KPRO_MAIZE	Putative receptor protein kinase ZmPK1
sof-miR166e-5p	c34292_g1_i1	377,397	-0.439501	0.561256	0.907841
sof-miR166e-5p	c46863_g1_i1	520,540	-0.962057	0.431353	0.828433	YTX2_XENLA	Transposon TX1 uncharacterized 149 kDa protein
sof-miR166e-5p	c89497_g2_i1	88,108	-0.085949	1	1
sof-miR166e-5p	c91735_g3_i1	201,221	2.55715	0.0536222	0.251348
sof-miR166e-5p	c95659_g2_i2	564,584	0.337561	0.455809	0.855151
sof-miR166e-5p	c95659_g2_i3	540,560	0.468242	0.246882	0.624439
sof-miR166e-5p	c95659_g2_i4	540,560	0.712771	0.0904219	0.346612
sof-miR166e-5p	c95659_g2_i5	201,221	0.434615	0.371933	0.776605
sof-miR166e-5p	c95659_g2_i6	542,562	0.536465	0.221902	0.606835
sof-miR166e-5p	c96952_g1_i1	1216,1236	0.612527	0.157848	0.48321	CRK10_ARATH	Cysteine-rich receptor-like protein kinase 10
sof-miR166e-5p	c96952_g1_i2	1185,1205	0.210597	0.637	0.952539	CRK10_ARATH	Cysteine-rich receptor-like protein kinase 10
sof-miR166e-5p	c96952_g1_i3	1216,1236	0.332098	0.445549	0.846942	CRK10_ARATH	Cysteine-rich receptor-like protein kinase 10
sof-miR166e-5p	c96952_g1_i5	869,889	0.967716	0.0300131	0.168453	CRK10_ARATH	Cysteine-rich receptor-like protein kinase 10
sof-miR166e-5p	c96952_g1_i6	1216,1236	-0.0391227	0.952919	1	CRK10_ARATH	Cysteine-rich receptor-like protein kinase 10
sof-miR166e-5p	c96952_g1_i8	1301,1321	0.209763	0.643651	0.958489	CRK10_ARATH	Cysteine-rich receptor-like protein kinase 10
sof-miR166e-5p	c98216_g2_i1	95,115	2.72598	9.21684e-05	0.00156355	CRK10_ARATH	Cysteine-rich receptor-like protein kinase 10
sof-miR166e-5p	c98216_g2_i3	95,115	6.07275	2.18499e-06	5.73443e-05	CRK10_ARATH	Cysteine-rich receptor-like protein kinase 10
sof-miR166e-5p	c99416_g1_i1	922,942	-0.577217	0.179131	0.526822
sof-miR166e-5p	c99416_g1_i3	586,606	-1.70119	0.00118987	0.0138507
sof-miR166e-5p	c99416_g1_i4	1311,1331	-0.659462	0.112374	0.408989
sof-miR166e-5p	c99416_g1_i5	1031,1051	-0.539803	0.211898	0.586542
sof-miR166e-5p	c104651_g1_i2	2293,2313	0.21196	0.658761	0.970568
sof-miR166e-5p	c104651_g1_i5	2522,2542	0.779248	0.0850717	0.339362
sof-miR166e-5p	c104651_g1_i7	2203,2223	-0.239112	0.639947	0.955816
sof-miR166e-5p	c104651_g1_i11	2536,2556	0.281478	0.548431	0.893114
sof-miR166e-5p	c119494_g1_i1	50,70	-3.56472	0.137393	0.443744
sof-miR166e-5p	c129602_g1_i1	89,109	4.07095	0.0393022	0.199521
sof-miR166e-5p	c149853_g1_i1	73,93	-1.88883	1	1
sof-miR166g-5p	c45300_g1_i1	187,207	-0.070314	1	1
sof-miR166g-5p	c45300_g1_i2	294,314	0.139142	1	1
sof-miR166g-5p	c85316_g6_i1	126,146	-0.0436237	0.909433	1	RNF4_HUMAN	E3 ubiquitin-protein ligase RNF4
sof-miR166g-5p	c85316_g6_i1	474,494	-0.0436237	0.909433	1	RNF4_HUMAN	E3 ubiquitin-protein ligase RNF4
sof-miR166g-5p	c85316_g6_i2	126,146	0.0434794	0.909892	1	RNF4_MOUSE	E3 ubiquitin-protein ligase RNF4
sof-miR166g-5p	c85316_g6_i2	474,494	0.0434794	0.909892	1	RNF4_MOUSE	E3 ubiquitin-protein ligase RNF4
sof-miR166g-5p	c87618_g1_i4	520,540	0.682666	0.108416	0.397318
sof-miR166g-5p	c87618_g1_i5	590,610	-0.339988	0.421764	0.821396
sof-miR166g-5p	c87618_g1_i6	508,528	0.567029	0.214856	0.593414
sof-miR166g-5p	c87618_g1_i9	527,547	-0.837917	0.177152	0.522775
sof-miR166g-5p	c87618_g1_i10	514,534	0.142711	0.836422	1
sof-miR166g-5p	c89497_g2_i1	90,110	-0.085949	1	1
sof-miR166g-5p	c95659_g2_i2	566,586	0.337561	0.455809	0.855151
sof-miR166g-5p	c95659_g2_i3	542,562	0.468242	0.246882	0.624439
sof-miR166g-5p	c95659_g2_i4	542,562	0.712771	0.0904219	0.346612
sof-miR166g-5p	c95659_g2_i5	203,223	0.434615	0.371933	0.776605
sof-miR166g-5p	c95659_g2_i6	544,564	0.536465	0.221902	0.606835
sof-miR166g-5p	c96977_g1_i1	187,207	0.381495	0.313849	0.700451	YIE2_SCHPO	SH3 domain-containing protein PJ696.02
sof-miR166g-5p	c99416_g1_i1	924,944	-0.577217	0.179131	0.526822
sof-miR166g-5p	c99416_g1_i3	588,608	-1.70119	0.00118987	0.0138507
sof-miR166g-5p	c99416_g1_i4	1313,1333	-0.659462	0.112374	0.408989
sof-miR166g-5p	c99416_g1_i5	1033,1053	-0.539803	0.211898	0.586542
sof-miR166g-5p	c99518_g1_i2	106,126	0.10419	0.885259	1	RNHX1_ARATH	Putative ribonuclease H protein At1g65750
sof-miR166g-5p	c104651_g1_i2	2295,2315	0.21196	0.658761	0.970568
sof-miR166g-5p	c104651_g1_i5	2524,2544	0.779248	0.0850717	0.339362
sof-miR166g-5p	c104651_g1_i7	2205,2225	-0.239112	0.639947	0.955816
sof-miR166g-5p	c104651_g1_i11	2538,2558	0.281478	0.548431	0.893114
sof-miR166g-5p	c108428_g1_i1	206,226	1.8712	0.00690323	0.0556504
sof-miR166g-5p	c108428_g1_i4	3114,3134	0.511766	0.188785	0.546031	LIN1_NYCCO	LINE-1 reverse transcriptase homolog
sof-miR166g-5p	c108428_g1_i5	3264,3284	0.52497	0.181607	0.532885	LIN1_NYCCO	LINE-1 reverse transcriptase homolog
sof-miR167a-3p	c21301_g1_i1	48,68	-7.11547	1.41359e-10	8.19486e-09	I23O_YEAST	Indoleamine 2,3-dioxygenase
sof-miR167a-3p	c66187_g1_i2	549,569	-1.67192	0.00236013	0.0239436
sof-miR167a-3p	c70712_g1_i2	117,137	-1.27932	0.0327226	0.179555
sof-miR167a-3p	c90213_g1_i1	338,358	-0.133208	0.725319	1	BZR1_ORYSJ	Protein BZR1 homolog 1
sof-miR167a-3p	c90213_g1_i2	339,359	-0.213951	0.570549	0.916821	BZR1_ORYSJ	Protein BZR1 homolog 1
sof-miR167a-3p	c100104_g1_i1	623,643	0.947884	0.0136882	0.094235	DIV_ANTMA	Transcription factor DIVARICATA
sof-miR167a-3p	c100104_g1_i2	623,643	0.992767	0.00997473	0.0753241	DIV_ANTMA	Transcription factor DIVARICATA
sof-miR167a-3p	c100104_g1_i3	623,643	0.999485	0.00933899	0.0713521	DIV_ANTMA	Transcription factor DIVARICATA
sof-miR167a-5p	c88522_g3_i1	582,603	-3.06266	2.89928e-06	7.43316e-05
sof-miR167a-5p	c88522_g3_i2	375,396	-3.0871	8.74672e-06	0.000199098
sof-miR167a-5p	c88522_g3_i3	643,664	-2.98686	5.76588e-08	2.10699e-06
sof-miR167a-5p	c88522_g3_i4	762,783	-2.30788	0.00023087	0.00348827
sof-miR167a-5p	c88522_g3_i6	38,59	-1.88883	1	1
sof-miR167a-5p	c90015_g1_i1	332,353	1.51286	0.00794527	0.062248
sof-miR167a-5p	c90015_g1_i2	332,353	1.85362	0.00690323	0.0556504
sof-miR167a-5p	c90015_g1_i3	320,341	0.193447	1	1
sof-miR167a-5p	c94243_g1_i1	2386,2407	-0.113348	0.762641	1	WRK19_ARATH	Probable WRKY transcription factor 19
sof-miR167a-5p	c107711_g1_i2	315,336	-0.504768	0.237633	0.624439	RLP2_ARATH	Receptor-like protein 2
sof-miR167a-5p	c107711_g1_i3	426,447	-0.857567	0.0414653	0.20678	RLP2_ARATH	Receptor-like protein 2
sof-miR167a-5p	c107711_g1_i5	426,447	-0.769756	0.0692235	0.302197	RLP2_ARATH	Receptor-like protein 2
sof-miR167a-5p	c107711_g1_i6	315,336	-0.599695	0.157942	0.483476	RLP2_ARATH	Receptor-like protein 2
sof-miR167a-5p	c136549_g1_i1	21,42	0.838532	0.702156	0.996776
sof-miR167b-3p	c15327_g1_i1	62,82	4.4628	0.0118387	0.0840739
sof-miR167b-3p	c52194_g1_i1	50,70	0.0912655	1	1
sof-miR167b-3p	c53232_g3_i1	119,139	1.40928	0.184556	0.536581
sof-miR167b-3p	c81307_g3_i1	195,215	-0.340599	1	1
sof-miR167b-3p	c81307_g3_i2	293,313	0.177814	0.785147	1
sof-miR167b-3p	c81307_g3_i4	51,71	-0.0446536	1	1
sof-miR167b-3p	c88240_g1_i2	59,79	0.292794	0.789302	1
sof-miR167b-3p	c88240_g1_i3	59,79	-0.0601288	1	1
sof-miR167b-3p	c88522_g3_i1	517,537	-3.06266	2.89928e-06	7.43316e-05
sof-miR167b-3p	c88522_g3_i2	310,330	-3.0871	8.74672e-06	0.000199098
sof-miR167b-3p	c88522_g3_i3	578,598	-2.98686	5.76588e-08	2.10699e-06
sof-miR167b-3p	c88522_g3_i4	697,717	-2.30788	0.00023087	0.00348827
sof-miR167b-3p	c93612_g1_i1	985,1005	1.23477	0.00633635	0.053286
sof-miR167b-3p	c93612_g1_i2	462,482	-1.02423	0.0826623	0.331602
sof-miR167b-3p	c93612_g1_i4	399,419	2.24408	3.70253e-06	9.25357e-05
sof-miR167b-3p	c95104_g1_i1	1427,1447	-0.032179	0.964109	1
sof-miR167b-3p	c95104_g1_i2	353,373	0.1362	0.891641	1
sof-miR167b-3p	c99451_g3_i1	516,536	-0.239496	0.523417	0.873925	SMU1_ARATH	Suppressor of mec-8 and unc-52 protein homolog 1
sof-miR167b-3p	c106162_g6_i1	766,786	0.637561	0.114894	0.415822	GSTT3_ARATH	Glutathione S-transferase T3
sof-miR167b-3p	c106162_g6_i3	766,786	0.941054	0.0207685	0.129551	GSTT3_ARATH	Glutathione S-transferase T3
sof-miR167b-3p	c111765_g1_i1	270,290	-1.34027	0.637002	0.952539
sof-miR167b-3p	c123327_g1_i1	15,35	-3.5776	0.137393	0.443744
sof-miR167b-5p	c21457_g1_i1	119,139	0.735979	1	1
sof-miR167b-5p	c88522_g3_i1	583,603	-3.06266	2.89928e-06	7.43316e-05
sof-miR167b-5p	c88522_g3_i2	376,396	-3.0871	8.74672e-06	0.000199098
sof-miR167b-5p	c88522_g3_i3	644,664	-2.98686	5.76588e-08	2.10699e-06
sof-miR167b-5p	c88522_g3_i4	763,783	-2.30788	0.00023087	0.00348827
sof-miR167b-5p	c88522_g3_i6	39,59	-1.88883	1	1
sof-miR167b-5p	c90767_g7_i1	1585,1605	0.1937	0.638844	0.954609
sof-miR167b-5p	c93897_g1_i1	5298,5318	0.501131	0.191912	0.553119	POL3_DROME	Retrovirus-related Pol polyprotein from transposon 17.6
sof-miR167b-5p	c93897_g1_i2	5404,5424	0.311581	0.416849	0.814743	POL3_DROME	Retrovirus-related Pol polyprotein from transposon 17.6
sof-miR167b-5p	c93897_g1_i3	5403,5423	0.367179	0.334212	0.723064	POL3_DROME	Retrovirus-related Pol polyprotein from transposon 17.6
sof-miR167b-5p	c94243_g1_i1	2387,2407	-0.113348	0.762641	1	WRK19_ARATH	Probable WRKY transcription factor 19
sof-miR167b-5p	c97447_g1_i1	1519,1539	-0.239007	0.525764	0.87581	AGUA_ARATH	Agmatine deiminase
sof-miR167b-5p	c107711_g1_i2	316,336	-0.504768	0.237633	0.624439	RLP2_ARATH	Receptor-like protein 2
sof-miR167b-5p	c107711_g1_i3	427,447	-0.857567	0.0414653	0.20678	RLP2_ARATH	Receptor-like protein 2
sof-miR167b-5p	c107711_g1_i5	427,447	-0.769756	0.0692235	0.302197	RLP2_ARATH	Receptor-like protein 2
sof-miR167b-5p	c107711_g1_i6	316,336	-0.599695	0.157942	0.483476	RLP2_ARATH	Receptor-like protein 2
sof-miR167b-5p	c108142_g1_i6	1341,1361	-0.0189904	1	1
sof-miR167b-5p	c136549_g1_i1	22,42	0.838532	0.702156	0.996776
sof-miR167b-5p	c151858_g1_i1	141,161	3.82663	0.0729899	0.302197
sof-miR167c-5p	c21457_g1_i1	119,139	0.735979	1	1
sof-miR167c-5p	c88522_g3_i1	583,603	-3.06266	2.89928e-06	7.43316e-05
sof-miR167c-5p	c88522_g3_i2	376,396	-3.0871	8.74672e-06	0.000199098
sof-miR167c-5p	c88522_g3_i3	644,664	-2.98686	5.76588e-08	2.10699e-06
sof-miR167c-5p	c88522_g3_i4	763,783	-2.30788	0.00023087	0.00348827
sof-miR167c-5p	c88522_g3_i6	39,59	-1.88883	1	1
sof-miR167c-5p	c90767_g7_i1	1585,1605	0.1937	0.638844	0.954609
sof-miR167c-5p	c93897_g1_i1	5298,5318	0.501131	0.191912	0.553119	POL3_DROME	Retrovirus-related Pol polyprotein from transposon 17.6
sof-miR167c-5p	c93897_g1_i2	5404,5424	0.311581	0.416849	0.814743	POL3_DROME	Retrovirus-related Pol polyprotein from transposon 17.6
sof-miR167c-5p	c93897_g1_i3	5403,5423	0.367179	0.334212	0.723064	POL3_DROME	Retrovirus-related Pol polyprotein from transposon 17.6
sof-miR167c-5p	c94243_g1_i1	2387,2407	-0.113348	0.762641	1	WRK19_ARATH	Probable WRKY transcription factor 19
sof-miR167c-5p	c97447_g1_i1	1519,1539	-0.239007	0.525764	0.87581	AGUA_ARATH	Agmatine deiminase
sof-miR167c-5p	c107711_g1_i2	316,336	-0.504768	0.237633	0.624439	RLP2_ARATH	Receptor-like protein 2
sof-miR167c-5p	c107711_g1_i3	427,447	-0.857567	0.0414653	0.20678	RLP2_ARATH	Receptor-like protein 2
sof-miR167c-5p	c107711_g1_i5	427,447	-0.769756	0.0692235	0.302197	RLP2_ARATH	Receptor-like protein 2
sof-miR167c-5p	c107711_g1_i6	316,336	-0.599695	0.157942	0.483476	RLP2_ARATH	Receptor-like protein 2
sof-miR167c-5p	c108142_g1_i6	1341,1361	-0.0189904	1	1
sof-miR167c-5p	c136549_g1_i1	22,42	0.838532	0.702156	0.996776
sof-miR167c-5p	c151858_g1_i1	141,161	3.82663	0.0729899	0.302197
sof-miR171c-3p	c12953_g1_i1	26,46	-1.88883	1	1
sof-miR171c-3p	c47178_g1_i1	702,722	3.69648	1.16515e-05	0.000258585
sof-miR171c-3p	c77303_g1_i1	746,766	-0.244385	0.598693	0.941978
sof-miR171c-3p	c89601_g1_i1	1056,1076	0.277883	0.543048	0.887028
sof-miR171c-3p	c89601_g1_i3	632,652	0.500964	0.293347	0.67042
sof-miR171c-3p	c89601_g1_i4	1282,1302	0.207448	0.65887	0.970578
sof-miR171c-3p	c89601_g1_i7	1706,1726	0.540553	0.193221	0.556194
sof-miR171c-3p	c89601_g1_i8	1025,1045	0.675657	0.0992559	0.3725
sof-miR171c-3p	c94987_g1_i1	1354,1374	1.22308	0.00131979	0.0148264	SCL6_ARATH	Scarecrow-like protein 6
sof-miR171c-3p	c95033_g2_i1	277,297	0.673068	0.507357	0.855151
sof-miR171c-3p	c95033_g1_i3	1142,1162	-0.161393	0.89576	1
sof-miR171c-3p	c95033_g2_i2	276,296	1.77531	0.0122434	0.0859274
sof-miR171c-3p	c95033_g1_i5	1178,1198	-0.912725	0.258974	0.624439
sof-miR171c-3p	c97558_g1_i1	672,692	-0.957446	0.0165083	0.109754	NSP2_MEDTR	Nodulation-signaling pathway 2 protein
sof-miR171c-3p	c98584_g1_i3	1715,1735	-0.0530455	0.888186	1	SCL6_ARATH	Scarecrow-like protein 6
sof-miR171c-3p	c98584_g1_i4	1697,1717	-0.0656177	0.861799	1	SCL6_ARATH	Scarecrow-like protein 6
sof-miR171c-3p	c112258_g1_i1	99,119	3.13953	0.262295	0.624439	PDR2_ORYSJ	Probable pleiotropic drug resistance protein 2
sof-miR319-3p	c4176_g1_i1	21,41	-2.67602	0.508197	0.855151
sof-miR319-3p	c52616_g1_i1	208,228	1.67597	0.126665	0.443321
sof-miR319-3p	c77906_g1_i1	819,839	-0.564705	0.133888	0.443744	PCF6_ORYSJ	Transcription factor PCF6
sof-miR319-3p	c84250_g1_i1	724,744	-0.243029	0.522052	0.872168	GAM1_ORYSJ	Transcription factor GAMYB
sof-miR319-3p	c85068_g1_i1	830,850	-0.376575	0.315574	0.70048	TM115_HUMAN	Transmembrane protein 115 {ECO:0000305}
sof-miR319-3p	c85068_g1_i2	800,820	-0.387644	0.303949	0.685327	TM115_HUMAN	Transmembrane protein 115 {ECO:0000305}
sof-miR319-3p	c92270_g1_i8	148,168	1.58226	0.0025555	0.0256256	MATE1_ARATH	MATE efflux family protein 1
sof-miR319-3p	c94648_g1_i4	1594,1614	2.71549	4.93653e-07	1.5028e-05
sof-miR319-3p	c95980_g2_i1	519,539	-0.390569	0.300478	0.681505	PCF6_ORYSI	Transcription factor PCF6
sof-miR319-3p	c102244_g1_i3	1310,1330	-0.834196	0.0554072	0.258228	INV4_ORYSJ	Beta-fructofuranosidase, insoluble isoenzyme 4
sof-miR319-3p	c102244_g1_i6	1079,1099	-0.75825	0.136493	0.443744	INV4_ORYSJ	Beta-fructofuranosidase, insoluble isoenzyme 4
sof-miR319-3p	c102244_g1_i7	1321,1341	-0.690059	0.120559	0.429547	INV4_ORYSJ	Beta-fructofuranosidase, insoluble isoenzyme 4
sof-miR319-3p	c102244_g1_i8	1419,1439	-0.722625	0.115051	0.415977	INV4_ORYSJ	Beta-fructofuranosidase, insoluble isoenzyme 4
sof-miR319-3p	c107050_g5_i1	83,103	1.92489	7.75758e-07	2.26628e-05	TPR2_ARATH	Topless-related protein 2
sof-miR393-3p	c6297_g2_i1	524,544	-5.18622	0.000719776	0.00894614
sof-miR393-3p	c68208_g3_i1	145,165	4.46615	0.0118387	0.0840739
sof-miR393-3p	c94664_g4_i2	237,257	-2.32331	0.0124228	0.0868474	POLX_TOBAC	Retrovirus-related Pol polyprotein from transposon TNT 1-94
sof-miR393-3p	c97851_g7_i1	1828,1848	-0.405323	0.299017	0.680247	LAP4_DROME	Protein lap4
sof-miR393-3p	c97851_g7_i2	1681,1701	-0.356738	0.362733	0.761692	LAP4_DROME	Protein lap4
sof-miR393-3p	c97851_g7_i3	82,102	-0.478397	0.422658	0.822602
sof-miR393-3p	c98625_g1_i1	1375,1395	-0.514444	0.234043	0.624439	Y1491_ARATH	Uncharacterized protein At1g04910
sof-miR393-3p	c98625_g1_i2	1389,1409	-0.4568	0.276684	0.643023	Y1491_ARATH	Uncharacterized protein At1g04910
sof-miR393-3p	c98625_g1_i3	135,155	0.0840649	0.898862	1
sof-miR393-3p	c98625_g1_i4	1389,1409	-0.696124	0.0937061	0.356996	Y1491_ARATH	Uncharacterized protein At1g04910
sof-miR393-3p	c104432_g3_i2	1016,1036	-1.16117	0.00619492	0.0523254
sof-miR393-3p	c104432_g3_i6	1036,1056	-1.57762	0.00044242	0.00595426
sof-miR393-3p	c108514_g1_i1	1809,1829	0.584808	0.142208	0.454549	ATL3_ARATH	RING-H2 finger protein ATL3
sof-miR393-3p	c108514_g1_i2	1808,1828	0.424984	0.273506	0.638424	ATL3_ARATH	RING-H2 finger protein ATL3
sof-miR393-3p	c108514_g1_i3	1808,1828	0.667497	0.0965573	0.364652	ATL3_ARATH	RING-H2 finger protein ATL3
sof-miR393-3p	c108514_g1_i4	1805,1825	0.91543	0.0187231	0.121251	ATL3_ARATH	RING-H2 finger protein ATL3
sof-miR393-3p	c108514_g1_i5	1808,1828	0.50585	0.193261	0.556286	ATL3_ARATH	RING-H2 finger protein ATL3
sof-miR393-3p	c108514_g1_i6	1808,1828	0.198214	0.61136	0.952539	ATL3_ARATH	RING-H2 finger protein ATL3
sof-miR393-3p	c108514_g1_i7	1808,1828	0.288429	0.472305	0.855151	ATL3_ARATH	RING-H2 finger protein ATL3
sof-miR393-3p	c108514_g1_i8	1808,1828	0.38873	0.321763	0.7035	ATL3_ARATH	RING-H2 finger protein ATL3
sof-miR393-3p	c108514_g1_i9	1808,1828	0.179523	0.642541	0.957561	ATL3_ARATH	RING-H2 finger protein ATL3
sof-miR393-3p	c128116_g1_i1	161,181	0.653406	0.36084	0.760463
sof-miR393-5p	c37414_g1_i1	209,229	3.50909	0.137393	0.443744
sof-miR393-5p	c77503_g1_i1	199,219	0.875946	0.177152	0.522775
sof-miR393-5p	c77503_g1_i2	206,226	0.314043	0.619514	0.952539
sof-miR393-5p	c82265_g2_i1	1,21	-0.268207	0.478194	0.855151	TIR1A_ORYSJ	Transport inhibitor response 1-like protein Os05g0150500
sof-miR393-5p	c88462_g2_i1	2408,2428	0.0301463	0.93597	1	TIR1B_ORYSJ	Transport inhibitor response 1-like protein Os04g0395600
sof-miR393-5p	c108225_g1_i1	449,469	0.160122	0.684703	0.994306
sof-miR393-5p	c108225_g1_i6	449,469	-0.0688295	0.864551	1
sof-miR393-5p	c108514_g1_i1	1875,1895	0.584808	0.142208	0.454549	ATL3_ARATH	RING-H2 finger protein ATL3
sof-miR393-5p	c108514_g1_i2	1874,1894	0.424984	0.273506	0.638424	ATL3_ARATH	RING-H2 finger protein ATL3
sof-miR393-5p	c108514_g1_i3	1874,1894	0.667497	0.0965573	0.364652	ATL3_ARATH	RING-H2 finger protein ATL3
sof-miR393-5p	c108514_g1_i4	1871,1891	0.91543	0.0187231	0.121251	ATL3_ARATH	RING-H2 finger protein ATL3
sof-miR393-5p	c108514_g1_i5	1874,1894	0.50585	0.193261	0.556286	ATL3_ARATH	RING-H2 finger protein ATL3
sof-miR393-5p	c108514_g1_i6	1874,1894	0.198214	0.61136	0.952539	ATL3_ARATH	RING-H2 finger protein ATL3
sof-miR393-5p	c108514_g1_i7	1874,1894	0.288429	0.472305	0.855151	ATL3_ARATH	RING-H2 finger protein ATL3
sof-miR393-5p	c108514_g1_i8	1874,1894	0.38873	0.321763	0.7035	ATL3_ARATH	RING-H2 finger protein ATL3
sof-miR393-5p	c108514_g1_i9	1874,1894	0.179523	0.642541	0.957561	ATL3_ARATH	RING-H2 finger protein ATL3
sof-miR393-5p	c114230_g1_i1	142,162	2.64719	0.508197	0.855151
sof-miR395a-3p	c44441_g1_i1	866,885	-0.726874	0.0637656	0.284608	TF26_SCHPO	Transposon Tf2-6 polyprotein
sof-miR395a-3p	c48273_g2_i1	171,190	-5.92942	8.39358e-06	0.00019171	SUT22_ARATH	Sulfate transporter 2.2
sof-miR395a-3p	c48273_g2_i2	171,190	-5.98936	5.32276e-06	0.00012787	SUT22_ARATH	Sulfate transporter 2.2
sof-miR395a-3p	c48273_g2_i3	171,190	-5.8835	8.39358e-06	0.00019171	SUT22_ARATH	Sulfate transporter 2.2
sof-miR395a-3p	c50632_g1_i1	115,134	5.09195	7.31562e-09	3.19506e-07
sof-miR395a-3p	c76754_g1_i1	1087,1106	-0.392088	0.296103	0.675686	EIF3H_ARATH	Eukaryotic translation initiation factor 3 subunit H {ECO:0000255|HAMAP-Rule:MF_03007}
sof-miR395a-3p	c78803_g1_i1	796,815	0.200597	0.596619	0.939624	STR7_ARATH	Rhodanese-like domain-containing protein 7
sof-miR395a-3p	c82135_g1_i1	982,1001	-0.316185	0.40086	0.79316
sof-miR395a-3p	c85934_g2_i1	805,824	1.05229	0.00633417	0.0532741	ARI1_ARATH	Probable E3 ubiquitin-protein ligase ARI1
sof-miR395a-3p	c88289_g2_i1	322,341	-4.49957	0.0118387	0.0840739
sof-miR395a-3p	c91529_g1_i1	81,100	-0.430677	0.419101	0.818272
sof-miR395a-3p	c91529_g1_i2	81,100	-0.898134	0.0688931	0.301995
sof-miR395a-3p	c91529_g1_i3	81,100	-0.174017	0.760412	1
sof-miR395a-3p	c91529_g1_i4	81,100	-0.714265	0.124318	0.439026
sof-miR395a-3p	c91529_g1_i5	81,100	-0.122428	0.887144	1
sof-miR395a-3p	c95781_g1_i1	512,531	-0.229331	0.540448	0.884567	LNG2_ARATH	Protein LONGIFOLIA 2
sof-miR395a-3p	c96834_g3_i1	507,526	1.84891	0.0208776	0.129551
sof-miR395a-3p	c96931_g1_i1	1289,1308	-0.442132	0.24684	0.624439	LTO1_ARATH	Thiol-disulfide oxidoreductase LTO1
sof-miR395a-3p	c96931_g1_i2	1194,1213	-0.461458	0.232004	0.622108	LTO1_ARATH	Thiol-disulfide oxidoreductase LTO1
sof-miR395a-3p	c98534_g3_i1	2411,2430	-0.276526	0.483859	0.855151
sof-miR395a-3p	c98534_g3_i2	2043,2062	-0.164556	0.678441	0.988658
sof-miR395a-3p	c98534_g3_i3	2569,2588	-0.117179	0.788546	1
sof-miR395a-3p	c98534_g3_i4	2201,2220	-0.0613848	0.886106	1
sof-miR395a-3p	c98534_g3_i5	2535,2554	-0.000715552	1	1
sof-miR395a-3p	c99261_g1_i1	5,24	-0.769674	0.0684956	0.300497	NUDT9_ARATH	Nudix hydrolase 9
sof-miR395a-3p	c99261_g2_i1	5,24	-0.198848	0.66131	0.97351	NUDT9_ARATH	Nudix hydrolase 9
sof-miR395a-3p	c99261_g2_i2	5,24	0.126311	0.794294	1	NUDT9_ARATH	Nudix hydrolase 9
sof-miR395a-3p	c99261_g1_i2	5,24	-0.144011	0.771221	1	NUDT9_ARATH	Nudix hydrolase 9
sof-miR395a-3p	c102237_g1_i9	1467,1486	-0.315726	0.401933	0.794709	CDKAL_XENTR	Threonylcarbamoyladenosine tRNA methylthiotransferase
sof-miR395a-3p	c102873_g1_i1	759,778	-0.177347	0.644868	0.9587	IF4G_ORYSJ	Eukaryotic translation initiation factor 4G
sof-miR395a-3p	c103283_g1_i3	2128,2147	-0.361057	0.356696	0.754512	TYDP1_MOUSE	Tyrosyl-DNA phosphodiesterase 1
sof-miR395a-3p	c103283_g1_i4	182,201	0.702782	0.582545	0.925039	TYDP1_HUMAN	Tyrosyl-DNA phosphodiesterase 1
sof-miR395a-3p	c103387_g1_i2	854,873	0.519167	0.455616	0.855151	RSMA_PARUW	Ribosomal RNA small subunit methyltransferase A {ECO:0000255|HAMAP-Rule:MF_00607}
sof-miR395a-3p	c103387_g1_i10	909,928	-0.431542	0.375847	0.782036	RSMA_PARUW	Ribosomal RNA small subunit methyltransferase A {ECO:0000255|HAMAP-Rule:MF_00607}
sof-miR395a-3p	c103387_g1_i12	891,910	-0.509275	0.235754	0.624439	RSMA_PARUW	Ribosomal RNA small subunit methyltransferase A {ECO:0000255|HAMAP-Rule:MF_00607}
sof-miR395a-3p	c103387_g1_i15	1477,1496	-0.688152	0.222412	0.607627	RSMA_PARUW	Ribosomal RNA small subunit methyltransferase A {ECO:0000255|HAMAP-Rule:MF_00607}
sof-miR395a-3p	c103387_g1_i16	834,853	-0.574143	0.224446	0.612239	RSMA_PARUW	Ribosomal RNA small subunit methyltransferase A {ECO:0000255|HAMAP-Rule:MF_00607}
sof-miR395a-3p	c103470_g2_i1	685,704	-0.261136	0.510484	0.85828
sof-miR395a-3p	c103470_g2_i1	781,800	-0.261136	0.510484	0.85828
sof-miR395a-3p	c104593_g4_i6	386,405	0.576414	0.438941	0.837374
sof-miR395a-3p	c104593_g4_i8	338,357	-0.0586997	1	1
sof-miR395a-3p	c104724_g2_i1	661,680	-0.797652	0.0566153	0.262006	POLX_TOBAC	Retrovirus-related Pol polyprotein from transposon TNT 1-94
sof-miR395a-3p	c104724_g2_i2	661,680	-0.707915	0.0999372	0.374454	POLX_TOBAC	Retrovirus-related Pol polyprotein from transposon TNT 1-94
sof-miR395a-3p	c104724_g2_i4	661,680	-1.1147	0.00707423	0.0568456	POLX_TOBAC	Retrovirus-related Pol polyprotein from transposon TNT 1-94
sof-miR395a-3p	c105300_g2_i2	1778,1797	-1.00313	0.0090769	0.0696166	FH10_ORYSJ	Formin-like protein 10
sof-miR395a-3p	c126190_g1_i1	86,105	1.25936	0.637002	0.952539
sof-miR395a-3p	c155561_g1_i1	169,188	3.13361	0.262295	0.624439
sof-miR395b-5p	c44441_g1_i1	866,885	-0.726874	0.0637656	0.284608	TF26_SCHPO	Transposon Tf2-6 polyprotein
sof-miR395b-5p	c48273_g2_i1	171,190	-5.92942	8.39358e-06	0.00019171	SUT22_ARATH	Sulfate transporter 2.2
sof-miR395b-5p	c48273_g2_i2	171,190	-5.98936	5.32276e-06	0.00012787	SUT22_ARATH	Sulfate transporter 2.2
sof-miR395b-5p	c48273_g2_i3	171,190	-5.8835	8.39358e-06	0.00019171	SUT22_ARATH	Sulfate transporter 2.2
sof-miR395b-5p	c50632_g1_i1	115,134	5.09195	7.31562e-09	3.19506e-07
sof-miR395b-5p	c76754_g1_i1	1087,1106	-0.392088	0.296103	0.675686	EIF3H_ARATH	Eukaryotic translation initiation factor 3 subunit H {ECO:0000255|HAMAP-Rule:MF_03007}
sof-miR395b-5p	c78803_g1_i1	796,815	0.200597	0.596619	0.939624	STR7_ARATH	Rhodanese-like domain-containing protein 7
sof-miR395b-5p	c82135_g1_i1	982,1001	-0.316185	0.40086	0.79316
sof-miR395b-5p	c85934_g2_i1	805,824	1.05229	0.00633417	0.0532741	ARI1_ARATH	Probable E3 ubiquitin-protein ligase ARI1
sof-miR395b-5p	c88289_g2_i1	322,341	-4.49957	0.0118387	0.0840739
sof-miR395b-5p	c91529_g1_i1	81,100	-0.430677	0.419101	0.818272
sof-miR395b-5p	c91529_g1_i2	81,100	-0.898134	0.0688931	0.301995
sof-miR395b-5p	c91529_g1_i3	81,100	-0.174017	0.760412	1
sof-miR395b-5p	c91529_g1_i4	81,100	-0.714265	0.124318	0.439026
sof-miR395b-5p	c91529_g1_i5	81,100	-0.122428	0.887144	1
sof-miR395b-5p	c95781_g1_i1	512,531	-0.229331	0.540448	0.884567	LNG2_ARATH	Protein LONGIFOLIA 2
sof-miR395b-5p	c96834_g3_i1	507,526	1.84891	0.0208776	0.129551
sof-miR395b-5p	c96931_g1_i1	1289,1308	-0.442132	0.24684	0.624439	LTO1_ARATH	Thiol-disulfide oxidoreductase LTO1
sof-miR395b-5p	c96931_g1_i2	1194,1213	-0.461458	0.232004	0.622108	LTO1_ARATH	Thiol-disulfide oxidoreductase LTO1
sof-miR395b-5p	c98534_g3_i1	2411,2430	-0.276526	0.483859	0.855151
sof-miR395b-5p	c98534_g3_i2	2043,2062	-0.164556	0.678441	0.988658
sof-miR395b-5p	c98534_g3_i3	2569,2588	-0.117179	0.788546	1
sof-miR395b-5p	c98534_g3_i4	2201,2220	-0.0613848	0.886106	1
sof-miR395b-5p	c98534_g3_i5	2535,2554	-0.000715552	1	1
sof-miR395b-5p	c99261_g1_i1	5,24	-0.769674	0.0684956	0.300497	NUDT9_ARATH	Nudix hydrolase 9
sof-miR395b-5p	c99261_g2_i1	5,24	-0.198848	0.66131	0.97351	NUDT9_ARATH	Nudix hydrolase 9
sof-miR395b-5p	c99261_g2_i2	5,24	0.126311	0.794294	1	NUDT9_ARATH	Nudix hydrolase 9
sof-miR395b-5p	c99261_g1_i2	5,24	-0.144011	0.771221	1	NUDT9_ARATH	Nudix hydrolase 9
sof-miR395b-5p	c102237_g1_i9	1467,1486	-0.315726	0.401933	0.794709	CDKAL_XENTR	Threonylcarbamoyladenosine tRNA methylthiotransferase
sof-miR395b-5p	c102873_g1_i1	759,778	-0.177347	0.644868	0.9587	IF4G_ORYSJ	Eukaryotic translation initiation factor 4G
sof-miR395b-5p	c103283_g1_i3	2128,2147	-0.361057	0.356696	0.754512	TYDP1_MOUSE	Tyrosyl-DNA phosphodiesterase 1
sof-miR395b-5p	c103283_g1_i4	182,201	0.702782	0.582545	0.925039	TYDP1_HUMAN	Tyrosyl-DNA phosphodiesterase 1
sof-miR395b-5p	c103387_g1_i2	854,873	0.519167	0.455616	0.855151	RSMA_PARUW	Ribosomal RNA small subunit methyltransferase A {ECO:0000255|HAMAP-Rule:MF_00607}
sof-miR395b-5p	c103387_g1_i10	909,928	-0.431542	0.375847	0.782036	RSMA_PARUW	Ribosomal RNA small subunit methyltransferase A {ECO:0000255|HAMAP-Rule:MF_00607}
sof-miR395b-5p	c103387_g1_i12	891,910	-0.509275	0.235754	0.624439	RSMA_PARUW	Ribosomal RNA small subunit methyltransferase A {ECO:0000255|HAMAP-Rule:MF_00607}
sof-miR395b-5p	c103387_g1_i15	1477,1496	-0.688152	0.222412	0.607627	RSMA_PARUW	Ribosomal RNA small subunit methyltransferase A {ECO:0000255|HAMAP-Rule:MF_00607}
sof-miR395b-5p	c103387_g1_i16	834,853	-0.574143	0.224446	0.612239	RSMA_PARUW	Ribosomal RNA small subunit methyltransferase A {ECO:0000255|HAMAP-Rule:MF_00607}
sof-miR395b-5p	c103470_g2_i1	685,704	-0.261136	0.510484	0.85828
sof-miR395b-5p	c103470_g2_i1	781,800	-0.261136	0.510484	0.85828
sof-miR395b-5p	c104593_g4_i6	386,405	0.576414	0.438941	0.837374
sof-miR395b-5p	c104593_g4_i8	338,357	-0.0586997	1	1
sof-miR395b-5p	c104724_g2_i1	661,680	-0.797652	0.0566153	0.262006	POLX_TOBAC	Retrovirus-related Pol polyprotein from transposon TNT 1-94
sof-miR395b-5p	c104724_g2_i2	661,680	-0.707915	0.0999372	0.374454	POLX_TOBAC	Retrovirus-related Pol polyprotein from transposon TNT 1-94
sof-miR395b-5p	c104724_g2_i4	661,680	-1.1147	0.00707423	0.0568456	POLX_TOBAC	Retrovirus-related Pol polyprotein from transposon TNT 1-94
sof-miR395b-5p	c105300_g2_i2	1778,1797	-1.00313	0.0090769	0.0696166	FH10_ORYSJ	Formin-like protein 10
sof-miR395b-5p	c126190_g1_i1	86,105	1.25936	0.637002	0.952539
sof-miR395b-5p	c155561_g1_i1	169,188	3.13361	0.262295	0.624439
sof-miR395c-5p	c44441_g1_i1	866,885	-0.726874	0.0637656	0.284608	TF26_SCHPO	Transposon Tf2-6 polyprotein
sof-miR395c-5p	c48273_g2_i1	171,190	-5.92942	8.39358e-06	0.00019171	SUT22_ARATH	Sulfate transporter 2.2
sof-miR395c-5p	c48273_g2_i2	171,190	-5.98936	5.32276e-06	0.00012787	SUT22_ARATH	Sulfate transporter 2.2
sof-miR395c-5p	c48273_g2_i3	171,190	-5.8835	8.39358e-06	0.00019171	SUT22_ARATH	Sulfate transporter 2.2
sof-miR395c-5p	c50632_g1_i1	115,134	5.09195	7.31562e-09	3.19506e-07
sof-miR395c-5p	c76754_g1_i1	1087,1106	-0.392088	0.296103	0.675686	EIF3H_ARATH	Eukaryotic translation initiation factor 3 subunit H {ECO:0000255|HAMAP-Rule:MF_03007}
sof-miR395c-5p	c78803_g1_i1	796,815	0.200597	0.596619	0.939624	STR7_ARATH	Rhodanese-like domain-containing protein 7
sof-miR395c-5p	c82135_g1_i1	982,1001	-0.316185	0.40086	0.79316
sof-miR395c-5p	c85934_g2_i1	805,824	1.05229	0.00633417	0.0532741	ARI1_ARATH	Probable E3 ubiquitin-protein ligase ARI1
sof-miR395c-5p	c88289_g2_i1	322,341	-4.49957	0.0118387	0.0840739
sof-miR395c-5p	c91529_g1_i1	81,100	-0.430677	0.419101	0.818272
sof-miR395c-5p	c91529_g1_i2	81,100	-0.898134	0.0688931	0.301995
sof-miR395c-5p	c91529_g1_i3	81,100	-0.174017	0.760412	1
sof-miR395c-5p	c91529_g1_i4	81,100	-0.714265	0.124318	0.439026
sof-miR395c-5p	c91529_g1_i5	81,100	-0.122428	0.887144	1
sof-miR395c-5p	c95781_g1_i1	512,531	-0.229331	0.540448	0.884567	LNG2_ARATH	Protein LONGIFOLIA 2
sof-miR395c-5p	c96834_g3_i1	507,526	1.84891	0.0208776	0.129551
sof-miR395c-5p	c96931_g1_i1	1289,1308	-0.442132	0.24684	0.624439	LTO1_ARATH	Thiol-disulfide oxidoreductase LTO1
sof-miR395c-5p	c96931_g1_i2	1194,1213	-0.461458	0.232004	0.622108	LTO1_ARATH	Thiol-disulfide oxidoreductase LTO1
sof-miR395c-5p	c98534_g3_i1	2411,2430	-0.276526	0.483859	0.855151
sof-miR395c-5p	c98534_g3_i2	2043,2062	-0.164556	0.678441	0.988658
sof-miR395c-5p	c98534_g3_i3	2569,2588	-0.117179	0.788546	1
sof-miR395c-5p	c98534_g3_i4	2201,2220	-0.0613848	0.886106	1
sof-miR395c-5p	c98534_g3_i5	2535,2554	-0.000715552	1	1
sof-miR395c-5p	c99261_g1_i1	5,24	-0.769674	0.0684956	0.300497	NUDT9_ARATH	Nudix hydrolase 9
sof-miR395c-5p	c99261_g2_i1	5,24	-0.198848	0.66131	0.97351	NUDT9_ARATH	Nudix hydrolase 9
sof-miR395c-5p	c99261_g2_i2	5,24	0.126311	0.794294	1	NUDT9_ARATH	Nudix hydrolase 9
sof-miR395c-5p	c99261_g1_i2	5,24	-0.144011	0.771221	1	NUDT9_ARATH	Nudix hydrolase 9
sof-miR395c-5p	c102237_g1_i9	1467,1486	-0.315726	0.401933	0.794709	CDKAL_XENTR	Threonylcarbamoyladenosine tRNA methylthiotransferase
sof-miR395c-5p	c102873_g1_i1	759,778	-0.177347	0.644868	0.9587	IF4G_ORYSJ	Eukaryotic translation initiation factor 4G
sof-miR395c-5p	c103283_g1_i3	2128,2147	-0.361057	0.356696	0.754512	TYDP1_MOUSE	Tyrosyl-DNA phosphodiesterase 1
sof-miR395c-5p	c103283_g1_i4	182,201	0.702782	0.582545	0.925039	TYDP1_HUMAN	Tyrosyl-DNA phosphodiesterase 1
sof-miR395c-5p	c103387_g1_i2	854,873	0.519167	0.455616	0.855151	RSMA_PARUW	Ribosomal RNA small subunit methyltransferase A {ECO:0000255|HAMAP-Rule:MF_00607}
sof-miR395c-5p	c103387_g1_i10	909,928	-0.431542	0.375847	0.782036	RSMA_PARUW	Ribosomal RNA small subunit methyltransferase A {ECO:0000255|HAMAP-Rule:MF_00607}
sof-miR395c-5p	c103387_g1_i12	891,910	-0.509275	0.235754	0.624439	RSMA_PARUW	Ribosomal RNA small subunit methyltransferase A {ECO:0000255|HAMAP-Rule:MF_00607}
sof-miR395c-5p	c103387_g1_i15	1477,1496	-0.688152	0.222412	0.607627	RSMA_PARUW	Ribosomal RNA small subunit methyltransferase A {ECO:0000255|HAMAP-Rule:MF_00607}
sof-miR395c-5p	c103387_g1_i16	834,853	-0.574143	0.224446	0.612239	RSMA_PARUW	Ribosomal RNA small subunit methyltransferase A {ECO:0000255|HAMAP-Rule:MF_00607}
sof-miR395c-5p	c103470_g2_i1	685,704	-0.261136	0.510484	0.85828
sof-miR395c-5p	c103470_g2_i1	781,800	-0.261136	0.510484	0.85828
sof-miR395c-5p	c104593_g4_i6	386,405	0.576414	0.438941	0.837374
sof-miR395c-5p	c104593_g4_i8	338,357	-0.0586997	1	1
sof-miR395c-5p	c104724_g2_i1	661,680	-0.797652	0.0566153	0.262006	POLX_TOBAC	Retrovirus-related Pol polyprotein from transposon TNT 1-94
sof-miR395c-5p	c104724_g2_i2	661,680	-0.707915	0.0999372	0.374454	POLX_TOBAC	Retrovirus-related Pol polyprotein from transposon TNT 1-94
sof-miR395c-5p	c104724_g2_i4	661,680	-1.1147	0.00707423	0.0568456	POLX_TOBAC	Retrovirus-related Pol polyprotein from transposon TNT 1-94
sof-miR395c-5p	c105300_g2_i2	1778,1797	-1.00313	0.0090769	0.0696166	FH10_ORYSJ	Formin-like protein 10
sof-miR395c-5p	c126190_g1_i1	86,105	1.25936	0.637002	0.952539
sof-miR395c-5p	c155561_g1_i1	169,188	3.13361	0.262295	0.624439
sof-miR396a-5p	c18299_g1_i1	90,110	-4.33802	0.0214376	0.129551
sof-miR396a-5p	c18299_g1_i2	90,110	-3.20061	0.262295	0.624439
sof-miR396a-5p	c50664_g1_i1	129,149	1.8511	1	1
sof-miR396a-5p	c80436_g1_i1	186,206	0.731313	0.129464	0.443744
sof-miR396a-5p	c85474_g1_i1	455,475	-0.172877	0.653492	0.966115
sof-miR396a-5p	c85474_g1_i2	452,472	-0.00616843	0.989503	1
sof-miR396a-5p	c85474_g1_i3	452,472	-0.133547	0.729668	1
sof-miR396a-5p	c85474_g1_i4	455,475	-0.0324892	0.933774	1
sof-miR396a-5p	c87355_g5_i2	1071,1091	0.00470981	0.990663	1	PTI1_SOLLC	Pto-interacting protein 1
sof-miR396a-5p	c93111_g1_i1	674,694	-1.13676	0.00397068	0.0362469	GRF9_ORYSJ	Growth-regulating factor 9
sof-miR396a-5p	c93111_g1_i3	677,697	-1.53777	7.42495e-05	0.00131377	GRF9_ORYSJ	Growth-regulating factor 9
sof-miR396a-5p	c93111_g1_i6	531,551	-1.21755	0.00161398	0.0177323	GRF9_ORYSJ	Growth-regulating factor 9
sof-miR396a-5p	c93111_g1_i8	1002,1022	-0.6247	0.117521	0.421169	GRF9_ORYSJ	Growth-regulating factor 9
sof-miR396a-5p	c93111_g1_i9	859,879	-0.468197	0.270426	0.632547	GRF9_ORYSJ	Growth-regulating factor 9
sof-miR396a-5p	c93131_g1_i1	155,175	-0.162112	0.672874	0.982275
sof-miR396a-5p	c93131_g1_i2	155,175	0.259564	0.4907	0.855151
sof-miR396a-5p	c95756_g3_i3	3506,3526	0.530003	0.235652	0.624439
sof-miR396a-5p	c95756_g3_i8	3340,3360	1.17566	0.00777192	0.0612756
sof-miR396a-5p	c95756_g3_i12	3420,3440	0.547978	0.216703	0.596578
sof-miR396a-5p	c99833_g2_i1	467,487	-1.00312	0.00924407	0.0706819	GRF3_ORYSJ	Growth-regulating factor 3
sof-miR396a-5p	c99833_g2_i2	251,271	-1.1445	0.00378916	0.0348897	GRF4_ORYSJ	Growth-regulating factor 4
sof-miR396a-5p	c103385_g1_i2	473,493	-0.157492	0.686939	0.996725	GRF12_ORYSJ	Growth-regulating factor 12
sof-miR396a-5p	c105368_g1_i1	1223,1243	0.00211731	1	1
sof-miR396a-5p	c105368_g1_i2	1306,1326	-0.342795	0.515432	0.863401
sof-miR396a-5p	c107377_g1_i4	1484,1504	0.882643	0.0469352	0.228777
sof-miR396a-5p	c107377_g1_i7	1487,1507	0.554669	0.192702	0.554948
sof-miR396a-5p	c107377_g1_i11	1484,1504	1.00004	0.0151789	0.10288
sof-miR396b-5p	c18299_g1_i1	90,110	-4.33802	0.0214376	0.129551
sof-miR396b-5p	c18299_g1_i2	90,110	-3.20061	0.262295	0.624439
sof-miR396b-5p	c50664_g1_i1	129,149	1.8511	1	1
sof-miR396b-5p	c80436_g1_i1	186,206	0.731313	0.129464	0.443744
sof-miR396b-5p	c85474_g1_i1	455,475	-0.172877	0.653492	0.966115
sof-miR396b-5p	c85474_g1_i2	452,472	-0.00616843	0.989503	1
sof-miR396b-5p	c85474_g1_i3	452,472	-0.133547	0.729668	1
sof-miR396b-5p	c85474_g1_i4	455,475	-0.0324892	0.933774	1
sof-miR396b-5p	c87355_g5_i2	1071,1091	0.00470981	0.990663	1	PTI1_SOLLC	Pto-interacting protein 1
sof-miR396b-5p	c93111_g1_i1	674,694	-1.13676	0.00397068	0.0362469	GRF9_ORYSJ	Growth-regulating factor 9
sof-miR396b-5p	c93111_g1_i3	677,697	-1.53777	7.42495e-05	0.00131377	GRF9_ORYSJ	Growth-regulating factor 9
sof-miR396b-5p	c93111_g1_i6	531,551	-1.21755	0.00161398	0.0177323	GRF9_ORYSJ	Growth-regulating factor 9
sof-miR396b-5p	c93111_g1_i8	1002,1022	-0.6247	0.117521	0.421169	GRF9_ORYSJ	Growth-regulating factor 9
sof-miR396b-5p	c93111_g1_i9	859,879	-0.468197	0.270426	0.632547	GRF9_ORYSJ	Growth-regulating factor 9
sof-miR396b-5p	c93131_g1_i1	155,175	-0.162112	0.672874	0.982275
sof-miR396b-5p	c93131_g1_i2	155,175	0.259564	0.4907	0.855151
sof-miR396b-5p	c95756_g3_i3	3506,3526	0.530003	0.235652	0.624439
sof-miR396b-5p	c95756_g3_i8	3340,3360	1.17566	0.00777192	0.0612756
sof-miR396b-5p	c95756_g3_i12	3420,3440	0.547978	0.216703	0.596578
sof-miR396b-5p	c99833_g2_i1	467,487	-1.00312	0.00924407	0.0706819	GRF3_ORYSJ	Growth-regulating factor 3
sof-miR396b-5p	c99833_g2_i2	251,271	-1.1445	0.00378916	0.0348897	GRF4_ORYSJ	Growth-regulating factor 4
sof-miR396b-5p	c103385_g1_i2	473,493	-0.157492	0.686939	0.996725	GRF12_ORYSJ	Growth-regulating factor 12
sof-miR396b-5p	c105368_g1_i1	1223,1243	0.00211731	1	1
sof-miR396b-5p	c105368_g1_i2	1306,1326	-0.342795	0.515432	0.863401
sof-miR396b-5p	c107377_g1_i4	1484,1504	0.882643	0.0469352	0.228777
sof-miR396b-5p	c107377_g1_i7	1487,1507	0.554669	0.192702	0.554948
sof-miR396b-5p	c107377_g1_i11	1484,1504	1.00004	0.0151789	0.10288
sof-miR396c-3p	c80436_g1_i1	186,206	0.731313	0.129464	0.443744
sof-miR396c-3p	c93111_g1_i1	674,694	-1.13676	0.00397068	0.0362469	GRF9_ORYSJ	Growth-regulating factor 9
sof-miR396c-3p	c93111_g1_i3	677,697	-1.53777	7.42495e-05	0.00131377	GRF9_ORYSJ	Growth-regulating factor 9
sof-miR396c-3p	c93111_g1_i6	531,551	-1.21755	0.00161398	0.0177323	GRF9_ORYSJ	Growth-regulating factor 9
sof-miR396c-3p	c93111_g1_i8	1002,1022	-0.6247	0.117521	0.421169	GRF9_ORYSJ	Growth-regulating factor 9
sof-miR396c-3p	c93111_g1_i9	859,879	-0.468197	0.270426	0.632547	GRF9_ORYSJ	Growth-regulating factor 9
sof-miR396c-3p	c95195_g3_i3	780,800	0.829973	0.0885611	0.344538
sof-miR396c-3p	c99833_g2_i1	467,487	-1.00312	0.00924407	0.0706819	GRF3_ORYSJ	Growth-regulating factor 3
sof-miR396c-3p	c99833_g2_i2	251,271	-1.1445	0.00378916	0.0348897	GRF4_ORYSJ	Growth-regulating factor 4
sof-miR396c-3p	c103385_g1_i2	473,493	-0.157492	0.686939	0.996725	GRF12_ORYSJ	Growth-regulating factor 12
sof-miR396c-3p	c105368_g1_i1	1223,1243	0.00211731	1	1
sof-miR396c-3p	c105368_g1_i2	1306,1326	-0.342795	0.515432	0.863401
sof-miR396c-3p	c107377_g1_i4	1484,1504	0.882643	0.0469352	0.228777
sof-miR396c-3p	c107377_g1_i7	1487,1507	0.554669	0.192702	0.554948
sof-miR396c-3p	c107377_g1_i11	1484,1504	1.00004	0.0151789	0.10288
sof-miR408-3p	c18597_g1_i1	107,127	2.87567	0.019765	0.125938	BABL_LILLO	Chemocyanin
sof-miR408-3p	c54449_g1_i1	6,26	0.101417	1	1
sof-miR408-3p	c66580_g1_i1	238,258	4.16152	3.2532e-05	0.000638243	C78A5_ARATH	Cytochrome P450 78A5
sof-miR408-3p	c76634_g2_i2	420,440	1.15066	0.0278258	0.159849
sof-miR408-3p	c76820_g1_i1	315,335	1.08335	0.31481	0.700451
sof-miR408-3p	c76820_g1_i2	327,347	1.57812	0.0555333	0.258228
sof-miR408-3p	c76820_g1_i3	246,266	4.06805	0.0393022	0.199521
sof-miR408-3p	c76820_g1_i4	294,314	-1.6517	0.211157	0.585162
sof-miR408-3p	c79014_g2_i1	266,286	-2.6797	9.18603e-10	4.6888e-08
sof-miR408-3p	c79014_g2_i2	281,301	-2.53864	2.44171e-08	9.70395e-07
sof-miR408-3p	c80192_g1_i1	250,270	-1.54907	8.0087e-05	0.00139743	BABL_ARATH	Basic blue protein
sof-miR408-3p	c80192_g1_i2	267,287	-1.21496	0.00187422	0.0200351	BABL_ARATH	Basic blue protein
sof-miR408-3p	c80192_g1_i3	216,236	-1.54767	8.48705e-05	0.00147466	BABL_ARATH	Basic blue protein
sof-miR408-3p	c80192_g1_i4	216,236	-1.03011	0.00789907	0.0619267	BABL_ARATH	Basic blue protein
sof-miR408-3p	c83196_g1_i2	1668,1688	0.962124	0.0372379	0.199521	E70A1_ARATH	Exocyst complex component EXO70A1
sof-miR408-3p	c84437_g1_i1	173,193	-3.48269	7.59197e-05	0.00133113
sof-miR408-3p	c84685_g1_i2	641,661	-5.03086	1.93887e-08	7.79794e-07
sof-miR408-3p	c84685_g1_i5	566,586	-0.652515	0.356803	0.754512
sof-miR408-3p	c84953_g1_i1	770,790	-0.176976	0.674649	0.984233	HACD2_MOUSE	Very-long-chain (3R)-3-hydroxyacyl-CoA dehydratase 2
sof-miR408-3p	c84953_g1_i2	255,275	-0.0952842	0.863617	1	HACD2_BOVIN	Very-long-chain (3R)-3-hydroxyacyl-CoA dehydratase 2
sof-miR408-3p	c84953_g1_i3	338,358	-0.471267	0.401734	0.79444	HACD2_BOVIN	Very-long-chain (3R)-3-hydroxyacyl-CoA dehydratase 2
sof-miR408-3p	c86010_g2_i1	214,234	-0.491698	0.195782	0.561504	GPAT6_ARATH	Glycerol-3-phosphate 2-O-acyltransferase 6
sof-miR408-3p	c86010_g2_i3	214,234	-0.63726	0.0996295	0.373448	GPAT6_ARATH	Glycerol-3-phosphate 2-O-acyltransferase 6
sof-miR408-3p	c87860_g1_i1	496,516	-1.43486	0.00357549	0.0339043
sof-miR408-3p	c88322_g1_i1	1369,1389	-0.522191	0.166258	0.500384	Y3126_ARATH	Uncharacterized protein At3g61260
sof-miR408-3p	c88322_g1_i2	1344,1364	-0.641879	0.0894729	0.344914	Y3126_ARATH	Uncharacterized protein At3g61260
sof-miR408-3p	c89203_g1_i1	1007,1027	-2.8652	1.36846e-12	1.10561e-10	BCP_PEA	Blue copper protein
sof-miR408-3p	c89630_g2_i1	24,44	-4.836	0.00373932	0.0344793
sof-miR408-3p	c91068_g1_i1	226,246	-3.50417	1.05289e-16	1.59628e-14	LAC3_ORYSJ	Laccase-3
sof-miR408-3p	c91197_g2_i2	207,227	-0.154576	0.693106	0.996776	DIOXL_ARATH	Extradiol ring-cleavage dioxygenase
sof-miR408-3p	c91746_g1_i1	1516,1536	-0.557762	0.145021	0.456784	SSBP_ARATH	Single-stranded DNA-binding protein, mitochondrial
sof-miR408-3p	c91834_g2_i3	1594,1614	-1.05719	0.0263646	0.15328
sof-miR408-3p	c94209_g4_i1	352,372	0.309209	0.682513	0.991761
sof-miR408-3p	c94209_g4_i2	352,372	0.22109	0.723827	1
sof-miR408-3p	c94258_g3_i6	202,222	0.754263	0.0942362	0.358718
sof-miR408-3p	c94905_g1_i1	791,811	2.82113	5.06621e-09	2.28131e-07	BCP_PEA	Blue copper protein
sof-miR408-3p	c94905_g1_i2	825,845	2.65842	1.68111e-09	8.15839e-08	BCP_PEA	Blue copper protein
sof-miR408-3p	c94905_g1_i3	134,154	1.57685	0.00222016	0.0226445
sof-miR408-3p	c94905_g1_i4	800,820	1.98813	1.61738e-05	0.000345321	BCP_PEA	Blue copper protein
sof-miR408-3p	c95847_g1_i1	370,390	-0.235735	0.531488	0.881469	SK2L2_HUMAN	Superkiller viralicidic activity 2-like 2
sof-miR408-3p	c95847_g1_i2	387,407	-0.223382	0.553076	0.899093	SK2L2_HUMAN	Superkiller viralicidic activity 2-like 2
sof-miR408-3p	c96362_g1_i1	120,140	1.15135	0.0228389	0.136288	XPO2_DROME	Exportin-2
sof-miR408-3p	c98417_g2_i1	76,96	1.19793	0.0590228	0.267177
sof-miR408-3p	c99840_g1_i1	775,795	-0.319203	0.584929	0.927908
sof-miR408-3p	c99840_g1_i2	775,795	0.0208491	1	1
sof-miR408-3p	c99840_g1_i3	792,812	-1.17154	0.124177	0.438806
sof-miR408-3p	c99840_g1_i4	775,795	-0.85249	0.211148	0.585162
sof-miR408-3p	c99840_g1_i5	814,834	-0.33947	0.615647	0.952539
sof-miR408-3p	c99840_g1_i6	823,843	-0.363294	0.5085	0.855519
sof-miR408-3p	c100868_g1_i1	150,170	-0.210035	0.576334	0.924256
sof-miR408-3p	c101644_g1_i1	276,296	-0.990426	0.00969832	0.073741	ICR2_ARATH	Interactor of constitutive active ROPs 2, chloroplastic
sof-miR408-3p	c104339_g1_i1	264,284	0.255301	0.497383	0.855151	BABL_LILLO	Chemocyanin
sof-miR408-3p	c104505_g1_i2	452,472	-0.0154389	1	1
sof-miR408-3p	c104505_g1_i8	2449,2469	-0.717125	0.0976302	0.367366	DGP14_ARATH	Putative protease Do-like 14
sof-miR408-3p	c104505_g1_i9	2314,2334	-0.518239	0.235759	0.624439	DGP14_ARATH	Putative protease Do-like 14
sof-miR408-3p	c104505_g1_i10	317,337	-0.543845	1	1
sof-miR408-3p	c106856_g1_i2	475,495	-0.57428	0.302895	0.683635
sof-miR408-3p	c106856_g1_i5	236,256	-0.416105	0.825664	1
sof-miR408-3p	c106856_g1_i6	475,495	-0.59031	0.302895	0.683635
sof-miR408-3p	c107235_g3_i1	36,56	-0.573298	0.524273	0.873925
sof-miR408-3p	c107235_g3_i2	36,56	0.216046	0.755128	1
sof-miR408-3p	c107659_g1_i1	1861,1881	1.23038	0.00210084	0.0219159	YTX2_XENLA	Transposon TX1 uncharacterized 149 kDa protein
sof-miR408-3p	c107659_g1_i3	1739,1759	1.46637	0.000250545	0.00370534	YTX2_XENLA	Transposon TX1 uncharacterized 149 kDa protein
sof-miR408-3p	c107837_g1_i1	386,406	-1.04001	0.011188	0.0826995	GDT11_ORYSI	GDT1-like protein 1, chloroplastic
sof-miR408-3p	c107837_g1_i2	386,406	-1.02199	0.0213296	0.129551	GDT11_ORYSI	GDT1-like protein 1, chloroplastic
sof-miR408-3p	c107837_g1_i3	386,406	-1.23506	0.00751935	0.0594976	GDT11_ORYSI	GDT1-like protein 1, chloroplastic
sof-miR408-3p	c107837_g1_i4	386,406	-1.07108	0.00906465	0.0695334	GDT11_ORYSI	GDT1-like protein 1, chloroplastic
sof-miR408-3p	c107837_g1_i5	386,406	-0.826726	0.0396088	0.200632	GDT11_ORYSI	GDT1-like protein 1, chloroplastic
sof-miR408-3p	c107837_g1_i6	386,406	-0.852365	0.0521134	0.24868	GDT11_ORYSI	GDT1-like protein 1, chloroplastic
sof-miR408-3p	c107837_g1_i7	386,406	-0.845059	0.0427178	0.211736	GDT11_ORYSI	GDT1-like protein 1, chloroplastic
sof-miR408-3p	c107837_g1_i8	386,406	-0.827924	0.0576427	0.264986	GDT11_ORYSI	GDT1-like protein 1, chloroplastic
sof-miR408-3p	c119885_g1_i1	114,134	0	1	1
sof-miR408-3p	c129725_g1_i1	191,211	1.93051	0.241428	0.624439
sof-miR408-3p	c133683_g1_i1	619,639	-1.09265	0.228846	0.614923
sof-miR5384-3p	c8293_g2_i1	26,46	4.62962	0.00661572	0.0540263
sof-miR5384-3p	c8629_g1_i1	377,397	1.72112	8.62198e-06	0.000196682	BSPA_POPDE	Bark storage protein A
sof-miR5384-3p	c16023_g1_i1	62,82	2.74637	0.00437569	0.039242	MDR_ORYSJ	Putative multidrug resistance protein
sof-miR5384-3p	c37224_g1_i1	174,194	1.25664	0.637002	0.952539	AIR3_ARATH	Subtilisin-like protease SBT5.3
sof-miR5384-3p	c45967_g1_i1	212,232	-2.4504	0.08863	0.344538
sof-miR5384-3p	c46415_g1_i1	30,50	-2.68307	0.508197	0.855151
sof-miR5384-3p	c46415_g1_i2	30,50	0	1	1
sof-miR5384-3p	c46549_g1_i1	248,268	1.05201	0.31481	0.700451
sof-miR5384-3p	c47892_g1_i1	40,60	-3.5776	0.137393	0.443744
sof-miR5384-3p	c55502_g2_i1	60,80	0.655446	0.286496	0.659733
sof-miR5384-3p	c64260_g1_i1	52,72	2.64438	0.508197	0.855151
sof-miR5384-3p	c64260_g1_i2	52,72	4.07095	0.0393022	0.199521
sof-miR5384-3p	c70775_g2_i1	96,116	0.334367	0.375235	0.781174	POLX_TOBAC	Retrovirus-related Pol polyprotein from transposon TNT 1-94
sof-miR5384-3p	c72446_g1_i2	215,235	0.593506	0.391986	0.784492
sof-miR5384-3p	c74941_g1_i1	658,678	0.117822	0.753659	1	PSBR_TOBAC	Photosystem II 10 kDa polypeptide, chloroplastic
sof-miR5384-3p	c77390_g1_i1	838,858	1.6264	0.000541334	0.00714962
sof-miR5384-3p	c77390_g1_i2	811,831	1.41928	0.00976913	0.0741175
sof-miR5384-3p	c77390_g1_i3	831,851	0.799832	0.102998	0.38386
sof-miR5384-3p	c77416_g1_i1	57,77	-0.921145	0.0876195	0.344538
sof-miR5384-3p	c77787_g1_i1	616,636	-0.184647	0.625073	0.952539
sof-miR5384-3p	c77787_g1_i2	753,773	-0.161514	0.669487	0.980477
sof-miR5384-3p	c81235_g1_i1	392,412	8.16549	1.27486e-16	1.90859e-14	AX6B_SOYBN	Auxin-induced protein 6B
sof-miR5384-3p	c83480_g4_i1	36,56	-6.05505	3.39887e-06	8.54579e-05
sof-miR5384-3p	c84078_g9_i1	276,296	-0.747644	0.252504	0.624439
sof-miR5384-3p	c84171_g1_i1	270,290	0.607779	0.563312	0.908227
sof-miR5384-3p	c84600_g1_i1	2255,2275	-0.42073	0.269768	0.631387	ANK3_HUMAN	Ankyrin-3
sof-miR5384-3p	c84600_g1_i2	2416,2436	-0.351479	0.354451	0.754358	ANK3_HUMAN	Ankyrin-3
sof-miR5384-3p	c84974_g1_i4	394,414	-0.161797	0.827922	1
sof-miR5384-3p	c84974_g1_i5	394,414	-0.175051	1	1
sof-miR5384-3p	c85414_g2_i2	83,103	-1.48465	0.000858667	0.010415
sof-miR5384-3p	c85414_g2_i3	83,103	-0.422752	0.29998	0.681505
sof-miR5384-3p	c85414_g2_i4	83,103	-1.44928	0.00109796	0.0129568
sof-miR5384-3p	c85414_g2_i5	83,103	-1.69743	9.64945e-05	0.00163239
sof-miR5384-3p	c85838_g1_i1	871,891	1.01285	0.00772358	0.0609364
sof-miR5384-3p	c85838_g1_i2	757,777	1.02216	0.0071948	0.05772
sof-miR5384-3p	c85838_g1_i3	109,129	1.14659	0.00377733	0.0348006
sof-miR5384-3p	c85838_g1_i4	784,804	1.35525	0.000446779	0.00600637
sof-miR5384-3p	c86511_g1_i1	446,466	0.0103608	1	1
sof-miR5384-3p	c86753_g4_i1	160,180	-0.38337	0.825664	1
sof-miR5384-3p	c86814_g1_i2	1079,1099	-0.74629	0.0476866	0.231969	PSA7A_ORYSJ	Proteasome subunit alpha type-7-A
sof-miR5384-3p	c87400_g4_i2	448,468	0.554345	0.213169	0.58936	GLO1_ORYSJ	Peroxisomal (S)-2-hydroxy-acid oxidase GLO1
sof-miR5384-3p	c87935_g1_i1	137,157	-0.450414	0.346644	0.741629
sof-miR5384-3p	c88375_g2_i7	1353,1373	-0.471269	0.247886	0.624439	AP5Z1_MOUSE	AP-5 complex subunit zeta-1
sof-miR5384-3p	c88453_g1_i1	382,402	2.32338	0.000141077	0.00228161
sof-miR5384-3p	c88453_g1_i2	723,743	3.04806	1.20481e-07	4.13509e-06	COL4_ARATH	Zinc finger protein CONSTANS-LIKE 4
sof-miR5384-3p	c89449_g4_i1	1371,1391	-0.1449	0.742734	1
sof-miR5384-3p	c91397_g7_i1	399,419	-0.226542	0.670494	0.980477
sof-miR5384-3p	c91397_g7_i2	158,178	-0.999888	0.431353	0.828433
sof-miR5384-3p	c91767_g9_i1	234,254	0.893254	0.287119	0.659733
sof-miR5384-3p	c91990_g1_i1	2197,2217	0.261677	0.487656	0.855151	P2C19_ARATH	Protein phosphatase 2C and cyclic nucleotide-binding/kinase domain-containing protein
sof-miR5384-3p	c91990_g1_i6	2198,2218	0.295334	0.433409	0.831592	P2C19_ARATH	Protein phosphatase 2C and cyclic nucleotide-binding/kinase domain-containing protein
sof-miR5384-3p	c92427_g1_i1	802,822	-0.588125	0.280051	0.648816	MIZ1_ARATH	Protein MIZU-KUSSEI 1
sof-miR5384-3p	c92427_g1_i2	866,886	-0.296914	0.463741	0.855151	MIZ1_ARATH	Protein MIZU-KUSSEI 1
sof-miR5384-3p	c92427_g1_i3	780,800	-0.382488	0.592017	0.934518	MIZ1_ARATH	Protein MIZU-KUSSEI 1
sof-miR5384-3p	c93149_g1_i1	707,727	0.280979	0.453791	0.855151	BXL7_ARATH	Probable beta-D-xylosidase 7
sof-miR5384-3p	c93750_g1_i1	1127,1147	0.407443	0.291098	0.665977	HYES_RAT	Bifunctional epoxide hydrolase 2
sof-miR5384-3p	c93830_g5_i1	190,210	3.42949	9.49386e-09	4.04615e-07
sof-miR5384-3p	c93830_g5_i3	190,210	2.96862	5.9232e-05	0.00106658
sof-miR5384-3p	c93830_g5_i4	190,210	2.79547	0.00437569	0.039242
sof-miR5384-3p	c93830_g5_i5	190,210	6.40819	1.75693e-07	5.85255e-06
sof-miR5384-3p	c94141_g1_i1	1344,1364	-2.05516	2.019e-05	0.00042206
sof-miR5384-3p	c94141_g1_i2	939,959	-1.94159	8.43222e-05	0.00146634
sof-miR5384-3p	c94141_g1_i3	1038,1058	-1.57172	0.001101	0.0129804
sof-miR5384-3p	c94141_g1_i5	994,1014	-1.27605	0.00805663	0.0630504
sof-miR5384-3p	c94950_g2_i7	520,540	-0.533847	0.192102	0.553597	CCU41_ARATH	Cyclin-U4-1
sof-miR5384-3p	c95962_g1_i1	878,898	2.2315	6.75278e-07	1.99542e-05	NC100_ARATH	NAC domain-containing protein 100
sof-miR5384-3p	c95962_g1_i3	869,889	2.93983	3.30471e-11	2.13096e-09	NC100_ARATH	NAC domain-containing protein 100
sof-miR5384-3p	c95962_g1_i5	869,889	3.36066	1.11263e-12	9.1314e-11	NC100_ARATH	NAC domain-containing protein 100
sof-miR5384-3p	c95962_g1_i6	879,899	2.93606	2.47928e-10	1.39238e-08	NC100_ARATH	NAC domain-containing protein 100
sof-miR5384-3p	c95962_g1_i9	878,898	2.4079	1.76153e-08	7.12955e-07	NC100_ARATH	NAC domain-containing protein 100
sof-miR5384-3p	c96494_g6_i1	1104,1124	-7.8111	5.30786e-26	2.61605e-23
sof-miR5384-3p	c97405_g3_i1	1428,1448	-0.429934	0.363013	0.762199	TI10A_ARATH	Protein TIFY 10A
sof-miR5384-3p	c97405_g3_i2	802,822	-0.20099	0.804163	1	TI10B_ARATH	Protein TIFY 10B
sof-miR5384-3p	c97405_g3_i3	1559,1579	-1.46119	0.00183261	0.0196415	TI10A_ARATH	Protein TIFY 10A
sof-miR5384-3p	c97405_g3_i5	944,964	-1.08974	0.0886344	0.344538	TI10B_ARATH	Protein TIFY 10B
sof-miR5384-3p	c97405_g3_i6	1413,1433	-0.51035	0.25921	0.624439	TI10A_ARATH	Protein TIFY 10A
sof-miR5384-3p	c97405_g3_i7	1498,1518	-1.60505	0.0051624	0.0449404	TI10A_ARATH	Protein TIFY 10A
sof-miR5384-3p	c97405_g3_i9	816,836	-0.7001	0.302603	0.683369	TI10A_ARATH	Protein TIFY 10A
sof-miR5384-3p	c97405_g3_i11	956,976	-0.706044	0.222412	0.607627	TI10A_ARATH	Protein TIFY 10A
sof-miR5384-3p	c97405_g3_i12	789,809	-0.440707	0.526104	0.875915	TI10A_ARATH	Protein TIFY 10A
sof-miR5384-3p	c97405_g3_i13	802,822	0.178292	0.713835	1	TI10A_ARATH	Protein TIFY 10A
sof-miR5384-3p	c97405_g3_i14	802,822	0.0281735	0.961362	1	TI10A_ARATH	Protein TIFY 10A
sof-miR5384-3p	c97887_g3_i1	273,293	0.758008	0.122815	0.435844	AAP6_ARATH	Amino acid permease 6
sof-miR5384-3p	c97887_g3_i2	273,293	0.392057	0.342198	0.734424	AAP6_ARATH	Amino acid permease 6
sof-miR5384-3p	c98172_g1_i1	1835,1855	-1.66171	3.89237e-05	0.000740401	NTO1_YEAST	NuA3 HAT complex component NTO1
sof-miR5384-3p	c98172_g1_i2	1604,1624	-1.26035	0.00176834	0.0190768	NTO1_YEAST	NuA3 HAT complex component NTO1
sof-miR5384-3p	c98172_g1_i5	1428,1448	-1.27286	0.00175753	0.0190424	NTO1_YEAST	NuA3 HAT complex component NTO1
sof-miR5384-3p	c98172_g1_i6	1617,1637	-1.41031	0.0005108	0.00678676	NTO1_YEAST	NuA3 HAT complex component NTO1
sof-miR5384-3p	c98712_g2_i1	395,415	-1.63502	0.000230471	0.00348531
sof-miR5384-3p	c98712_g2_i3	266,286	-1.68772	0.000314326	0.00449856
sof-miR5384-3p	c98712_g1_i6	266,286	0.451479	0.317401	0.70048
sof-miR5384-3p	c98712_g1_i9	266,286	0.493844	0.374777	0.780544
sof-miR5384-3p	c98934_g1_i1	187,207	0.888374	0.0220247	0.132042	PER4_VITVI	Peroxidase 4 {ECO:0000250|UniProtKB:Q42578}
sof-miR5384-3p	c98934_g1_i2	187,207	0.963826	0.0133888	0.092626	PER42_MAIZE	Peroxidase 42
sof-miR5384-3p	c98977_g1_i2	343,363	-2.37434	0.00339629	0.0324342
sof-miR5384-3p	c98977_g1_i3	109,129	-0.829811	1	1
sof-miR5384-3p	c99533_g1_i1	410,430	-0.0810209	0.859532	1
sof-miR5384-3p	c99533_g1_i2	410,430	-0.220306	0.629608	0.952539
sof-miR5384-3p	c99533_g1_i3	377,397	-0.702049	0.132947	0.443744
sof-miR5384-3p	c99533_g1_i4	397,417	1.24268	0.00740863	0.0587669
sof-miR5384-3p	c99533_g1_i5	410,430	0.189253	0.688772	0.996776
sof-miR5384-3p	c99533_g1_i6	408,428	-0.710853	0.0886555	0.344606
sof-miR5384-3p	c99533_g1_i7	400,420	-0.243103	0.605615	0.948831
sof-miR5384-3p	c99533_g1_i8	408,428	-0.519079	0.222625	0.608084
sof-miR5384-3p	c99788_g2_i2	1094,1114	0.185416	0.688692	0.996776	NEP1_NEPGR	Aspartic proteinase nepenthesin-1
sof-miR5384-3p	c100932_g2_i3	1670,1690	0.0412537	0.914687	1
sof-miR5384-3p	c102221_g1_i1	623,643	0.53516	0.174693	0.518909
sof-miR5384-3p	c102520_g2_i1	24,44	0.736987	0.0526783	0.251135	BAM9_ARATH	Inactive beta-amylase 9
sof-miR5384-3p	c102523_g2_i1	495,515	1.13749	0.00292091	0.0285233	CIPKG_ORYSJ	CBL-interacting protein kinase 16
sof-miR5384-3p	c102523_g2_i4	495,515	1.233	0.00128956	0.0145231	CIPKG_ORYSJ	CBL-interacting protein kinase 16
sof-miR5384-3p	c102523_g2_i5	495,515	2.72195	2.18586e-11	1.4591e-09	CIPKG_ORYSJ	CBL-interacting protein kinase 16
sof-miR5384-3p	c102815_g2_i1	988,1008	0.683208	0.0780755	0.318116	BAN_ARATH	Anthocyanidin reductase
sof-miR5384-3p	c103086_g2_i1	330,350	0.0907088	1	1
sof-miR5384-3p	c103086_g2_i4	330,350	0.465976	0.329987	0.717711
sof-miR5384-3p	c103086_g2_i5	330,350	-0.7918	0.12912	0.443744
sof-miR5384-3p	c103086_g2_i6	267,287	0.654898	0.18222	0.534206
sof-miR5384-3p	c103150_g1_i1	637,657	-0.654119	0.0837847	0.33507	Y4990_ARATH	Uncharacterized protein At4g19900
sof-miR5384-3p	c103150_g1_i2	637,657	-0.645329	0.0873804	0.344538	Y4990_ARATH	Uncharacterized protein At4g19900
sof-miR5384-3p	c103361_g1_i1	3908,3928	-0.127534	0.740783	1
sof-miR5384-3p	c103361_g1_i2	2803,2823	-0.240411	0.542949	0.887028
sof-miR5384-3p	c103361_g1_i3	3254,3274	-0.551209	0.150615	0.466745
sof-miR5384-3p	c103361_g1_i4	3254,3274	-0.148704	0.704099	0.99884
sof-miR5384-3p	c103361_g1_i5	3254,3274	-0.00776172	0.989592	1
sof-miR5384-3p	c103514_g2_i1	1070,1090	-0.242276	0.51958	0.868998	KRP1_ORYSJ	Cyclin-dependent kinase inhibitor 1
sof-miR5384-3p	c104151_g4_i1	560,580	-1.47818	0.0718034	0.302197
sof-miR5384-3p	c104151_g4_i2	587,607	-0.761247	0.389287	0.784492
sof-miR5384-3p	c104151_g4_i3	575,595	-0.269688	0.723827	1
sof-miR5384-3p	c104151_g4_i4	489,509	-1.91879	0.0587988	0.266554
sof-miR5384-3p	c105781_g2_i1	141,161	-0.567281	0.151878	0.46996	UFOG5_MANES	Anthocyanidin 3-O-glucosyltransferase 5
sof-miR5384-3p	c109611_g1_i1	77,97	-3.18701	0.262295	0.624439
sof-miR5384-3p	c113511_g1_i1	139,159	3.15415	0.262295	0.624439
sof-miR5384-3p	c113617_g1_i1	114,134	-0.93969	0.702156	0.996776
sof-miR5384-3p	c113617_g1_i1	250,270	-0.93969	0.702156	0.996776
sof-miR5384-3p	c133746_g1_i1	555,575	3.02939	0.000824151	0.0100584
sof-miR5384-3p	c138350_g1_i1	208,228	1.25936	0.637002	0.952539
sof-miR5384-3p	c156307_g1_i1	70,90	-2.68993	0.508197	0.855151
sof-miRN003-5p	c5203_g1_i1	111,131	0.499327	0.772297	1
sof-miRN003-5p	c19722_g1_i2	144,164	0.585852	0.563312	0.908227	R13L1_ARATH	Putative disease resistance RPP13-like protein 1
sof-miRN003-5p	c35127_g1_i1	44,64	0.620419	0.743276	1
sof-miRN003-5p	c36492_g1_i1	220,240	-1.25453	0.106408	0.391642
sof-miRN003-5p	c42803_g1_i1	71,91	-0.0456619	1	1
sof-miRN003-5p	c52331_g1_i1	430,450	0.692491	0.193795	0.557555
sof-miRN003-5p	c65113_g1_i1	1,21	-1.568	0.115503	0.415977
sof-miRN003-5p	c65113_g1_i2	1,21	-0.772782	0.507357	0.855151
sof-miRN003-5p	c65369_g1_i1	120,140	-0.844296	0.137053	0.443744
sof-miRN003-5p	c73374_g1_i1	150,170	0.0756247	1	1
sof-miRN003-5p	c75105_g1_i1	514,534	-5.67022	3.43885e-05	0.000661129
sof-miRN003-5p	c75105_g1_i2	552,572	-1.31428	0.0888676	0.344673
sof-miRN003-5p	c75105_g1_i3	514,534	0.128423	1	1
sof-miRN003-5p	c80993_g2_i1	118,138	-0.191129	1	1
sof-miRN003-5p	c80993_g2_i2	116,136	0.256392	0.837488	1
sof-miRN003-5p	c80993_g2_i4	118,138	-2.68307	0.508197	0.855151
sof-miRN003-5p	c81579_g1_i1	55,75	0.418325	0.422658	0.822602
sof-miRN003-5p	c85209_g2_i1	221,241	0.267182	0.837488	1
sof-miRN003-5p	c87130_g1_i2	157,177	-0.850764	0.188272	0.544827
sof-miRN003-5p	c89161_g2_i1	151,171	0.236026	1	1
sof-miRN003-5p	c89161_g3_i1	230,250	0.441379	0.543568	0.887028
sof-miRN003-5p	c91995_g7_i1	84,104	-0.370126	0.423408	0.823461
sof-miRN003-5p	c93731_g1_i1	1270,1290	-0.535444	0.308537	0.693802
sof-miRN003-5p	c93731_g3_i1	188,208	-0.718846	0.743276	1
sof-miRN003-5p	c94645_g1_i1	2259,2279	0.588568	0.118558	0.423629	PCS1L_ARATH	Aspartic proteinase PCS1
sof-miRN003-5p	c98176_g4_i1	517,537	2.73853	0.000860316	0.0104157
sof-miRN003-5p	c100408_g2_i3	70,90	0.619365	0.220183	0.604213
sof-miRN003-5p	c100745_g1_i2	223,243	0.677044	0.0794251	0.322668	NIPA4_ARATH	Probable magnesium transporter NIPA4
sof-miRN003-5p	c102767_g2_i1	111,131	0.281564	0.750659	1
sof-miRN003-5p	c103820_g1_i4	241,261	0.576547	0.301486	0.681914
sof-miRN003-5p	c103820_g1_i5	241,261	-0.253726	0.797006	1
sof-miRN003-5p	c106775_g1_i2	334,354	-0.124785	0.77193	1
sof-miRN003-5p	c106775_g1_i6	334,354	0.280134	0.461598	0.855151
sof-miRN003-5p	c106775_g1_i7	334,354	0.0939195	0.823593	1
sof-miRN003-5p	c107531_g1_i2	105,125	-0.660521	0.0839179	0.335532	C71E1_SORBI	4-hydroxyphenylacetaldehyde oxime monooxygenase
sof-miRN003-5p	c108382_g2_i3	249,269	0.281115	0.487067	0.855151	PP398_ARATH	Pentatricopeptide repeat-containing protein At5g27110
sof-miRN003-5p	c110171_g1_i1	7,27	-0.180815	1	1
sof-miRN003-5p	c114983_g1_i1	7,27	1.58336	0.211157	0.585162
sof-miRN003-5p	c116422_g1_i1	62,82	2.64438	0.508197	0.855151
sof-miRN003-5p	c118706_g1_i1	242,262	-0.815683	1	1
sof-miRN003-5p	c128393_g1_i1	282,302	-0.036085	1	1
sof-miRN003-5p	c140381_g1_i1	345,365	1.11877	0.478773	0.855151
sof-miRN003-5p	c143583_g1_i1	16,36	3.14225	0.262295	0.624439
sof-miRN003-5p	c157090_g1_i1	28,48	1.8511	1	1
sof-miRN003-5p	c158193_g1_i1	16,36	1.8511	1	1
sof-miRN003-5p	c158355_g1_i1	5,25	0.758362	1	1
sof-miRN014-3p	c93289_g6_i1	332,352	1.95605	0.000847803	0.0102942
sof-miRN014-3p	c96901_g1_i1	1580,1600	-1.28995	0.000741246	0.00918936
sof-miRN014-3p	c98108_g1_i2	728,748	-0.318344	0.631121	0.952539
sof-miRN014-3p	c98108_g1_i3	894,914	-0.642745	0.17022	0.51015
sof-miRN014-3p	c98108_g1_i4	154,174	-0.83883	1	1
sof-miRN014-3p	c102189_g1_i1	329,349	0.0543819	0.900768	1	PTR9_ARATH	Protein NRT1/ PTR FAMILY 5.10
sof-miRN014-3p	c102189_g1_i2	329,349	0.24951	0.528863	0.878997	PTR9_ARATH	Protein NRT1/ PTR FAMILY 5.10
sof-miRN014-3p	c102189_g1_i3	329,349	-0.272595	0.581996	0.925039	PTR22_ARATH	Protein NRT1/ PTR FAMILY 5.14
sof-miRN014-3p	c102189_g1_i4	329,349	-0.0583561	0.959281	1	PTR22_ARATH	Protein NRT1/ PTR FAMILY 5.14
sof-miRN014-3p	c107882_g1_i1	3190,3210	-0.346337	0.356968	0.754825	RNO_DROME	PHD finger protein rhinoceros
sof-miRN014-3p	c107882_g1_i2	3209,3229	-0.285232	0.447974	0.850707	RNO_DROME	PHD finger protein rhinoceros
sof-miRN014-3p	c107882_g1_i3	3211,3231	-0.384963	0.305998	0.689099	RNO_DROME	PHD finger protein rhinoceros
sof-miRN014-3p	c127180_g1_i1	27,47	-0.355526	1	1
sof-miRN014-3p	c149651_g1_i1	179,199	1.2621	0.637002	0.952539	HSP82_MAIZE	Heat shock protein 82
sof-miRN054-3p	c83467_g1_i1	1141,1162	-0.02096	0.975987	1
sof-miRN054-3p	c90788_g2_i1	1447,1468	-0.0771029	0.840923	1	RBM5_MOUSE	RNA-binding protein 5
sof-miRN054-3p	c90788_g2_i2	1429,1450	-0.161343	0.674316	0.983857	RBM5_BOVIN	RNA-binding protein 5
sof-miRN054-3p	c92375_g3_i1	773,794	-0.879973	0.221194	0.605393	POL_MLVCB	Gag-Pol polyprotein
sof-miRN054-3p	c131806_g1_i1	175,196	2.64103	0.508197	0.855151
sof-miRN060-3p	c29355_g1_i1	18,40	1.59625	0.0555333	0.258228
sof-miRN060-3p	c70523_g1_i2	992,1014	0.291932	0.576496	0.924353
sof-miRN060-3p	c72578_g2_i1	736,758	0.107999	0.929373	1
sof-miRN060-3p	c75765_g2_i3	16,38	1.06596	0.04966	0.239507
sof-miRN060-3p	c83361_g1_i1	24,46	-0.0449169	1	1
sof-miRN060-3p	c84280_g1_i1	14,36	-1.59892	8.06183e-05	0.00140575	EXOL2_ARATH	Protein EXORDIUM-like 2
sof-miRN060-3p	c87706_g1_i2	71,93	4.99448	1.93887e-08	7.79794e-07
sof-miRN060-3p	c87706_g1_i3	71,93	1.69735	9.53418e-05	0.00161448
sof-miRN060-3p	c95070_g3_i3	3,25	-0.345386	0.386378	0.784492
sof-miRN060-3p	c95070_g3_i4	3,25	0.855899	0.0511482	0.244774
sof-miRN060-3p	c97075_g9_i1	38,60	4.77655	0.00373932	0.0344793
sof-miRN060-3p	c97821_g2_i2	1,23	4.76371	4.41617e-26	2.20422e-23
sof-miRN060-3p	c98226_g1_i3	1051,1073	-0.00971679	0.983464	1
sof-miRN060-3p	c100218_g4_i1	636,658	0.671601	0.0870803	0.344397
sof-miRN060-3p	c100218_g4_i2	636,658	0.7915	0.0379988	0.199521
sof-miRN060-3p	c100218_g4_i3	636,658	0.514269	0.183475	0.536581
sof-miRN060-3p	c100218_g4_i4	636,658	1.01188	0.0110317	0.0817349
sof-miRN060-3p	c100218_g4_i8	636,658	1.00609	0.0101759	0.0765074
sof-miRN060-3p	c100218_g4_i10	636,658	0.503758	0.194738	0.559027
sof-miRN060-3p	c100218_g4_i11	636,658	1.17365	0.00367779	0.0344793
sof-miRN060-3p	c100218_g4_i12	636,658	1.01155	0.0102312	0.0768891
sof-miRN060-3p	c100218_g4_i13	636,658	0.450618	0.243206	0.624439
sof-miRN060-3p	c100218_g4_i16	636,658	1.0579	0.00813427	0.063582
sof-miRN060-3p	c103421_g1_i1	1,23	-1.10599	0.137356	0.443744
sof-miRN060-3p	c103421_g1_i4	1,23	-1.10861	0.0612326	0.275466
sof-miRN060-3p	c105523_g2_i1	5,27	-2.50309	0.00169023	0.0184271
sof-miRN060-3p	c128087_g1_i1	1,23	-1.39034	0.0245998	0.144643
sof-miRN060-3p	c157647_g1_i1	14,36	-3.1869	0.262295	0.624439
sof-miRN097-5p	c76055_g1_i1	37,58	2.00516	0.00293096	0.0285594
sof-miRN097-5p	c82383_g5_i1	64,85	1.30623	0.0965839	0.364652
sof-miRN097-5p	c82383_g5_i2	64,85	-0.153459	1	1
sof-miRN097-5p	c82383_g5_i3	64,85	0.569541	0.537268	0.881469
sof-miRN141-3p	c5467_g1_i1	108,128	0.469441	1	1
sof-miRN141-3p	c8993_g1_i1	262,282	0.443647	0.486179	0.855151
sof-miRN141-3p	c19871_g1_i1	510,530	-2.91026	0.00286686	0.0280616	KIN11_ARATH	SNF1-related protein kinase catalytic subunit alpha KIN11
sof-miRN141-3p	c19871_g1_i2	510,530	-3.53906	0.00176466	0.0190424	KIN11_ARATH	SNF1-related protein kinase catalytic subunit alpha KIN11
sof-miRN141-3p	c23827_g2_i1	20,40	0.639625	0.743276	1
sof-miRN141-3p	c24244_g1_i1	88,108	-3.19385	0.262295	0.624439
sof-miRN141-3p	c29467_g1_i1	177,197	-1.36615	0.266822	0.626074
sof-miRN141-3p	c43501_g1_i1	137,157	0.611261	0.537268	0.881469
sof-miRN141-3p	c43501_g1_i2	137,157	-0.928843	0.537897	0.881469
sof-miRN141-3p	c51530_g1_i1	281,301	1.41834	0.184556	0.536581
sof-miRN141-3p	c62460_g1_i1	225,245	6.55687	3.66063e-08	1.39264e-06	AMT33_ORYSJ	Ammonium transporter 3 member 3
sof-miRN141-3p	c74941_g1_i1	656,676	0.117822	0.753659	1	PSBR_TOBAC	Photosystem II 10 kDa polypeptide, chloroplastic
sof-miRN141-3p	c75049_g3_i1	78,98	-0.283128	1	1	HLS1L_ARATH	Probable N-acetyltransferase HLS1-like
sof-miRN141-3p	c75049_g3_i2	78,98	1.79013	0.138098	0.443744	HLS1L_ARATH	Probable N-acetyltransferase HLS1-like
sof-miRN141-3p	c75049_g3_i3	78,98	3.11769	0.00740341	0.0587305	HLS1L_ARATH	Probable N-acetyltransferase HLS1-like
sof-miRN141-3p	c78600_g1_i1	254,274	5.74653	3.43885e-05	0.000661129
sof-miRN141-3p	c78600_g1_i2	255,275	5.82168	1.3331e-05	0.000289525
sof-miRN141-3p	c80151_g1_i2	723,743	1.93944	0.000189108	0.0029102	TF26_SCHPO	Transposon Tf2-6 polyprotein
sof-miRN141-3p	c80211_g1_i1	1215,1235	1.65341	0.0217007	0.130621
sof-miRN141-3p	c80211_g1_i2	1066,1086	0.797616	0.333289	0.721406
sof-miRN141-3p	c80211_g1_i3	601,621	1.25154	0.144406	0.456784
sof-miRN141-3p	c80211_g1_i4	1128,1148	2.41516	0.0023937	0.0242132
sof-miRN141-3p	c80211_g1_i5	979,999	1.21261	0.129424	0.443744
sof-miRN141-3p	c80211_g1_i6	713,733	2.54633	0.01029	0.076997
sof-miRN141-3p	c80211_g1_i7	1024,1044	1.54204	0.0213637	0.129551
sof-miRN141-3p	c80211_g1_i8	979,999	1.33653	0.0673174	0.296562
sof-miRN141-3p	c80872_g1_i1	583,603	-0.240287	0.528466	0.87845	RS2_MAIZE	Protein rough sheath 2
sof-miRN141-3p	c80872_g1_i2	559,579	0.0812453	0.839841	1	RS2_MAIZE	Protein rough sheath 2
sof-miRN141-3p	c82641_g1_i1	623,643	-0.160705	0.693109	0.996776	CML10_ORYSJ	Probable calcium-binding protein CML10
sof-miRN141-3p	c83604_g4_i1	111,131	-1.46783	0.0111911	0.0826995
sof-miRN141-3p	c84593_g1_i1	175,195	0.750112	0.0527994	0.251348	Y5986_ARATH	Uncharacterized protein At5g39865
sof-miRN141-3p	c86323_g1_i1	591,611	0.160233	0.669962	0.980477	AKR2_ARATH	Ankyrin repeat domain-containing protein 2
sof-miRN141-3p	c87466_g1_i1	80,100	-0.786336	0.0649179	0.288361	CSTR5_ARATH	CMP-sialic acid transporter 5
sof-miRN141-3p	c87466_g1_i2	80,100	-0.512136	0.178636	0.525615	CSTR5_ARATH	CMP-sialic acid transporter 5
sof-miRN141-3p	c87466_g1_i3	80,100	-0.897358	0.031414	0.17522	CSTR5_ARATH	CMP-sialic acid transporter 5
sof-miRN141-3p	c87466_g1_i4	80,100	-0.774312	0.0435911	0.215447	CSTR5_ARATH	CMP-sialic acid transporter 5
sof-miRN141-3p	c87466_g1_i5	80,100	-0.617922	0.105376	0.38955	CSTR5_ARATH	CMP-sialic acid transporter 5
sof-miRN141-3p	c89728_g1_i1	2026,2046	-1.21615	0.00169476	0.0184687	EPFL2_ARATH	EPIDERMAL PATTERNING FACTOR-like protein 2 {ECO:0000303|PubMed:19435754}
sof-miRN141-3p	c89728_g1_i7	1994,2014	-1.32213	0.000675369	0.00864006	EPFL2_ARATH	EPIDERMAL PATTERNING FACTOR-like protein 2 {ECO:0000303|PubMed:19435754}
sof-miRN141-3p	c90064_g9_i1	238,258	0.820795	0.0885611	0.344538
sof-miRN141-3p	c90064_g9_i3	238,258	1.74105	0.000902486	0.0108679
sof-miRN141-3p	c90064_g9_i5	783,803	1.42345	0.00206952	0.0217934
sof-miRN141-3p	c90064_g9_i6	238,258	0.941255	0.0666605	0.294694
sof-miRN141-3p	c90481_g2_i1	487,507	1.01549	0.0530101	0.251348
sof-miRN141-3p	c90481_g3_i1	317,337	1.27082	0.637002	0.952539
sof-miRN141-3p	c90481_g4_i1	198,218	1.52781	0.184556	0.536581
sof-miRN141-3p	c90481_g2_i2	582,602	1.21263	0.0112688	0.0832044
sof-miRN141-3p	c90481_g2_i3	551,571	0.877597	0.0923547	0.352835
sof-miRN141-3p	c90481_g4_i2	618,638	-0.538912	0.196984	0.561961
sof-miRN141-3p	c90481_g4_i3	378,398	-0.0728742	0.883001	1
sof-miRN141-3p	c91046_g3_i1	1270,1290	-1.27916	0.000824406	0.0100611	F179B_MOUSE	Protein FAM179B
sof-miRN141-3p	c91046_g3_i2	1263,1283	-1.09615	0.00401886	0.0366149	F179B_MOUSE	Protein FAM179B
sof-miRN141-3p	c91397_g7_i1	397,417	-0.226542	0.670494	0.980477
sof-miRN141-3p	c91397_g7_i2	156,176	-0.999888	0.431353	0.828433
sof-miRN141-3p	c91397_g6_i3	761,781	9.47776	4.98662e-26	2.46657e-23
sof-miRN141-3p	c91767_g1_i1	172,192	-2.68993	0.508197	0.855151
sof-miRN141-3p	c91767_g6_i1	248,268	0.630722	0.263614	0.626074
sof-miRN141-3p	c91767_g5_i2	495,515	6.84156	8.25524e-27	4.45164e-24
sof-miRN141-3p	c91767_g4_i5	786,806	-0.7845	0.0850717	0.339362
sof-miRN141-3p	c91767_g6_i2	365,385	0.257579	0.664981	0.977026
sof-miRN141-3p	c92135_g1_i1	776,796	0.10595	0.777252	1	UGPI7_ARATH	Uncharacterized GPI-anchored protein At4g28100
sof-miRN141-3p	c92601_g5_i2	31,51	1.29837	0.0114871	0.0840739
sof-miRN141-3p	c93717_g3_i4	929,949	1.0852	0.00986265	0.0746294
sof-miRN141-3p	c93717_g3_i12	713,733	1.42882	0.000859433	0.0104157
sof-miRN141-3p	c94193_g1_i1	180,200	-0.988912	0.0108565	0.0806059	PSRP6_ARATH	50S ribosomal protein 6, chloroplastic
sof-miRN141-3p	c94193_g1_i2	180,200	-0.94288	0.0163826	0.109034	PSRP6_ARATH	50S ribosomal protein 6, chloroplastic
sof-miRN141-3p	c94317_g2_i1	552,572	0.487601	0.206008	0.57988	CCH_ARATH	Copper transport protein CCH
sof-miRN141-3p	c94317_g2_i2	552,572	0.692442	0.0714081	0.302197	CCH_ARATH	Copper transport protein CCH
sof-miRN141-3p	c94458_g1_i1	66,86	2.82504	0.00286686	0.0280616
sof-miRN141-3p	c94769_g4_i4	719,739	0.92767	0.0586386	0.266554
sof-miRN141-3p	c95662_g2_i1	854,874	0.878743	0.033523	0.183453	NAC77_ORYSJ	NAC domain-containing protein 77
sof-miRN141-3p	c96847_g1_i1	361,381	-1.09545	0.00534348	0.0462633
sof-miRN141-3p	c97005_g1_i1	978,998	0.289836	0.460586	0.855151	PP230_ARATH	Pentatricopeptide repeat-containing protein At3g14580, mitochondrial
sof-miRN141-3p	c97058_g1_i1	1388,1408	-0.379818	0.317824	0.70048	3AT2_ARATH	Coumaroyl-CoA:anthocyanidin 3-O-glucoside-6''-O-coumaroyltransferase 2
sof-miRN141-3p	c97640_g3_i1	805,825	0.506765	0.179252	0.527042	CPTP_DANRE	Ceramide-1-phosphate transfer protein
sof-miRN141-3p	c98305_g4_i1	1338,1358	4.04716	4.06289e-18	7.41944e-16	GH34_ORYSJ	Probable indole-3-acetic acid-amido synthetase GH3.4
sof-miRN141-3p	c98470_g1_i8	515,535	-2.14662	0.0582492	0.26562
sof-miRN141-3p	c98470_g1_i9	595,615	-0.277724	1	1
sof-miRN141-3p	c98548_g2_i1	790,810	1.84761	0.000981735	0.0117307
sof-miRN141-3p	c98548_g2_i2	790,810	2.66446	6.7604e-06	0.00015859
sof-miRN141-3p	c98548_g2_i4	357,377	0.904504	0.250609	0.624439
sof-miRN141-3p	c98548_g2_i5	754,774	1.08467	0.0392425	0.199521
sof-miRN141-3p	c98556_g2_i5	1965,1985	-0.224905	0.550918	0.896221	PEPK2_ARATH	Serine/threonine-protein kinase PEPKR2
sof-miRN141-3p	c99344_g1_i2	1712,1732	1.49054	0.000109592	0.00183377	IMCE_ORYSJ	Probable isoprenylcysteine alpha-carbonyl methylesterase ICME
sof-miRN141-3p	c99457_g1_i1	979,999	0.179728	0.631949	0.952539	PPCK1_ARATH	Phosphoenolpyruvate carboxylase kinase 1
sof-miRN141-3p	c99838_g1_i1	133,153	0.112225	0.799623	1	STP5_ARATH	Sugar transport protein 5
sof-miRN141-3p	c99838_g1_i2	133,153	-0.473564	0.500214	0.855151	STP5_ARATH	Sugar transport protein 5
sof-miRN141-3p	c99838_g1_i4	133,153	1.55439	0.0108949	0.0808044
sof-miRN141-3p	c99925_g2_i1	756,776	-0.0773198	0.93263	1
sof-miRN141-3p	c100059_g2_i1	577,597	-3.01143	0.00188495	0.0200488
sof-miRN141-3p	c100059_g2_i2	141,161	-3.32973	0.00456515	0.0404869
sof-miRN141-3p	c100059_g2_i3	577,597	-3.91956	1.54249e-07	5.20955e-06
sof-miRN141-3p	c100094_g1_i2	1974,1994	-0.980414	0.0237727	0.141153	BSN2_BACSU	Extracellular ribonuclease
sof-miRN141-3p	c100094_g1_i4	608,628	-1.56445	0.00443008	0.0396638	BSN2_BACSU	Extracellular ribonuclease
sof-miRN141-3p	c100159_g1_i2	173,193	-0.169641	0.656026	0.96841	SFT2_YEAST	Protein transport protein SFT2
sof-miRN141-3p	c100477_g5_i1	88,108	-0.299799	0.602472	0.946328	Y1725_ARATH	Putative receptor-like protein kinase At1g72540
sof-miRN141-3p	c100477_g5_i2	88,108	0.192397	0.732426	1	Y1725_ARATH	Putative receptor-like protein kinase At1g72540
sof-miRN141-3p	c100599_g1_i1	3669,3689	-0.0575619	0.878539	1	SEC5A_ARATH	Exocyst complex component SEC5A
sof-miRN141-3p	c100599_g1_i2	3669,3689	-0.11055	0.768691	1	SEC5A_ARATH	Exocyst complex component SEC5A
sof-miRN141-3p	c100599_g1_i3	675,695	0.0807813	0.835349	1	PME3_CITSI	Pectinesterase 3
sof-miRN141-3p	c100661_g1_i1	1447,1467	-0.423202	0.260203	0.624439	VAC8_KLULA	Vacuolar protein 8
sof-miRN141-3p	c100932_g2_i3	1668,1688	0.0412537	0.914687	1
sof-miRN141-3p	c101505_g1_i3	774,794	0.674239	0.0834455	0.333911	IP5P1_ARATH	Type I inositol 1,4,5-trisphosphate 5-phosphatase 1
sof-miRN141-3p	c101906_g1_i2	2095,2115	-0.243652	0.527823	0.877654	Y009_CHLTE	Uncharacterized RNA methyltransferase CT0009
sof-miRN141-3p	c102074_g1_i3	899,919	-4.63216	1.63271e-17	2.75475e-15
sof-miRN141-3p	c102858_g5_i1	358,378	0.304503	0.615647	0.952539
sof-miRN141-3p	c102858_g5_i4	135,155	0.133942	0.89576	1
sof-miRN141-3p	c102858_g7_i3	801,821	-0.703854	0.133199	0.443744
sof-miRN141-3p	c102858_g5_i5	253,273	0.441351	0.561256	0.907841
sof-miRN141-3p	c102858_g9_i1	378,398	-1.25367	0.106408	0.391642
sof-miRN141-3p	c102858_g10_i1	285,305	-1.3278	0.0317071	0.176451
sof-miRN141-3p	c103031_g2_i2	767,787	6.61897	2.7798e-31	2.46612e-28	MY108_ARATH	Transcription factor MYB108
sof-miRN141-3p	c103052_g1_i1	999,1019	-0.580843	0.129676	0.443744	ATOX1_ARATH	Copper transport protein ATX1
sof-miRN141-3p	c103052_g1_i2	993,1013	-0.954439	0.0140848	0.0962928	ATOX1_ARATH	Copper transport protein ATX1
sof-miRN141-3p	c103052_g1_i3	993,1013	-0.656813	0.0907698	0.34779
sof-miRN141-3p	c103052_g1_i4	999,1019	-0.411792	0.289157	0.66328
sof-miRN141-3p	c103052_g1_i5	1004,1024	-0.199129	0.615321	0.952539
sof-miRN141-3p	c103052_g1_i6	962,982	-0.518368	0.198336	0.564524
sof-miRN141-3p	c103052_g1_i7	962,982	-0.225977	0.556088	0.902331	ATOX1_ARATH	Copper transport protein ATX1
sof-miRN141-3p	c103052_g1_i8	968,988	-0.497659	0.193002	0.555678	ATOX1_ARATH	Copper transport protein ATX1
sof-miRN141-3p	c103052_g1_i9	968,988	-0.614007	0.11193	0.407697
sof-miRN141-3p	c103052_g1_i10	999,1019	-0.817255	0.0328456	0.180173	ATOX1_ARATH	Copper transport protein ATX1
sof-miRN141-3p	c103052_g1_i11	993,1013	-0.423529	0.268229	0.628834	ATOX1_ARATH	Copper transport protein ATX1
sof-miRN141-3p	c103052_g1_i12	1004,1024	-0.753751	0.04971	0.239695	ATOX1_ARATH	Copper transport protein ATX1
sof-miRN141-3p	c103212_g3_i2	767,787	-0.280501	0.523124	0.873714
sof-miRN141-3p	c103212_g3_i7	25,45	-0.0450308	1	1
sof-miRN141-3p	c103361_g1_i1	3906,3926	-0.127534	0.740783	1
sof-miRN141-3p	c103361_g1_i2	2801,2821	-0.240411	0.542949	0.887028
sof-miRN141-3p	c103361_g1_i3	3252,3272	-0.551209	0.150615	0.466745
sof-miRN141-3p	c103361_g1_i4	3252,3272	-0.148704	0.704099	0.99884
sof-miRN141-3p	c103361_g1_i5	3252,3272	-0.00776172	0.989592	1
sof-miRN141-3p	c103486_g2_i1	306,326	-0.474422	0.221967	0.606995	TRM61_MOUSE	tRNA (adenine(58)-N(1))-methyltransferase catalytic subunit TRMT61A
sof-miRN141-3p	c103486_g2_i2	484,504	-0.761347	0.0481418	0.233569	TRM61_MOUSE	tRNA (adenine(58)-N(1))-methyltransferase catalytic subunit TRMT61A
sof-miRN141-3p	c103801_g2_i1	229,249	0.375454	0.33411	0.722872	SIP2_ORYSJ	Signal peptide peptidase 2
sof-miRN141-3p	c104095_g2_i1	947,967	-0.0253052	0.972777	1
sof-miRN141-3p	c104095_g2_i2	947,967	-1.32753	0.00244952	0.0247215
sof-miRN141-3p	c104343_g2_i1	1568,1588	-1.85248	2.00335e-06	5.34703e-05
sof-miRN141-3p	c104720_g2_i3	391,411	0.644636	0.175998	0.521473
sof-miRN141-3p	c104720_g2_i4	188,208	0.977498	0.0467395	0.227997
sof-miRN141-3p	c104720_g2_i7	391,411	0.620277	0.232384	0.62283
sof-miRN141-3p	c104720_g2_i9	187,207	0.583302	0.19014	0.549383
sof-miRN141-3p	c104720_g2_i10	132,152	1.39562	0.00155859	0.0171703
sof-miRN141-3p	c104720_g2_i13	391,411	0.10688	0.817548	1
sof-miRN141-3p	c104720_g2_i14	6,26	0.275749	0.602472	0.946328
sof-miRN141-3p	c104720_g2_i15	391,411	0.308793	0.607411	0.949508
sof-miRN141-3p	c104720_g2_i16	188,208	0.791923	0.104913	0.389099
sof-miRN141-3p	c106294_g1_i1	276,296	-1.03247	0.0218093	0.13087
sof-miRN141-3p	c106294_g1_i1	509,529	-1.03247	0.0218093	0.13087
sof-miRN141-3p	c106294_g1_i2	276,296	-1.41716	0.00153249	0.0169309
sof-miRN141-3p	c106294_g1_i2	509,529	-1.41716	0.00153249	0.0169309
sof-miRN141-3p	c106747_g1_i9	409,429	-1.17908	0.0138124	0.0948335
sof-miRN141-3p	c106887_g2_i2	3625,3645	0.0106034	0.977867	1	ACA8_ARATH	Calcium-transporting ATPase 8, plasma membrane-type
sof-miRN141-3p	c106887_g2_i3	3625,3645	-0.0939847	0.80286	1	ACA8_ARATH	Calcium-transporting ATPase 8, plasma membrane-type
sof-miRN141-3p	c107153_g1_i1	992,1012	0.256555	0.543137	0.887028	FDL37_ARATH	F-box/FBD/LRR-repeat protein At5g53840
sof-miRN141-3p	c107153_g1_i2	992,1012	-0.631896	0.139647	0.448135	FDL25_ARATH	Putative F-box/FBD/LRR-repeat protein At4g03220
sof-miRN141-3p	c107153_g1_i5	992,1012	-0.374826	0.358972	0.758322	FDL25_ARATH	Putative F-box/FBD/LRR-repeat protein At4g03220
sof-miRN141-3p	c107153_g1_i6	992,1012	0.220869	0.617413	0.952539	FDL25_ARATH	Putative F-box/FBD/LRR-repeat protein At4g03220
sof-miRN141-3p	c107153_g1_i8	989,1009	-0.697693	0.0999372	0.374454	FDL25_ARATH	Putative F-box/FBD/LRR-repeat protein At4g03220
sof-miRN141-3p	c107467_g1_i3	1919,1939	0.0557309	0.915445	1
sof-miRN141-3p	c107467_g1_i4	1653,1673	-0.520632	0.253171	0.624439
sof-miRN141-3p	c107541_g1_i1	399,419	-0.464711	0.253417	0.624439	Y1680_ARATH	Probable leucine-rich repeat receptor-like protein kinase At1g68400
sof-miRN141-3p	c109187_g1_i1	112,132	-0.839051	1	1
sof-miRN141-3p	c125765_g1_i1	119,139	-6.04245	3.39887e-06	8.54579e-05
sof-miRN141-3p	c140873_g1_i1	297,317	-1.89613	1	1
sof-miRN141-3p	c141032_g1_i1	179,199	0.467854	1	1
sof-miRN141-3p	c144081_g1_i1	135,155	3.81244	0.0729899	0.302197
sof-miRN141-3p	c146993_g1_i1	147,167	1.8511	1	1
sof-miRN141-3p	c147795_g1_i1	70,90	1.25529	0.637002	0.952539	Y1869_ARATH	Uncharacterized protein At1g28695
sof-miRN141-3p	c150351_g1_i1	350,370	5.1883	0.000719776	0.00894614
sof-miRN141-3p	c153231_g1_i1	441,461	-0.0543222	1	1
sof-miRN141-3p	c155486_g1_i1	166,186	0	1	1
sof-miRN145-3p	c50201_g1_i1	587,607	1.03412	0.141982	0.45392
sof-miRN145-3p	c78151_g1_i1	328,348	-0.0634478	1	1	RNHX1_ARATH	Putative ribonuclease H protein At1g65750
sof-miRN145-3p	c78151_g1_i2	1443,1463	-1.38935	0.00828676	0.0646271	LIN1_NYCCO	LINE-1 reverse transcriptase homolog
sof-miRN145-3p	c88873_g1_i1	1886,1906	-0.28743	0.466555	0.855151
sof-miRN145-3p	c88873_g1_i3	1803,1823	-0.408799	0.302152	0.683181
sof-miRN145-3p	c88873_g1_i4	1854,1874	-0.288568	0.466283	0.855151
sof-miRN145-3p	c92189_g3_i2	208,228	0.152091	0.882209	1
sof-miRN145-3p	c92189_g3_i5	208,228	0.957783	0.159676	0.486975
sof-miRN145-3p	c102587_g1_i1	263,283	-0.44677	0.237477	0.624439	YEG4_SCHPO	Uncharacterized protein C26H5.04
sof-miRN145-3p	c102587_g1_i3	796,816	0.145133	0.698793	0.996776	ARMC8_HUMAN	Armadillo repeat-containing protein 8
sof-miRN164-5p	c8006_g1_i1	2,23	-1.12162	0.128875	0.443744
sof-miRN164-5p	c17605_g1_i1	12,33	-2.01958	0.241428	0.624439	SIB1_ARATH	Sigma factor binding protein 1, chloroplastic
sof-miRN164-5p	c91767_g3_i1	3,24	1.8511	1	1
sof-miRN164-5p	c96381_g2_i1	163,184	0.0974795	0.830194	1
sof-miRN164-5p	c103212_g3_i2	799,820	-0.280501	0.523124	0.873714
sof-miRN164-5p	c103212_g3_i7	57,78	-0.0450308	1	1
sof-miRN164-5p	c107459_g1_i2	4377,4398	0.377232	0.323578	0.7066	ALDO1_MAIZE	Indole-3-acetaldehyde oxidase
sof-miRN164-5p	c107459_g1_i4	4452,4473	0.264947	0.489323	0.855151	ALDO1_MAIZE	Indole-3-acetaldehyde oxidase
sof-miRN164-5p	c107459_g1_i10	4370,4391	0.521144	0.175721	0.521271	ALDO1_MAIZE	Indole-3-acetaldehyde oxidase
sof-miRN164-5p	c117023_g1_i1	170,191	0.710792	0.582545	0.925039
sof-miRN167-3p	c8993_g1_i1	295,315	0.443647	0.486179	0.855151
sof-miRN167-3p	c18369_g1_i1	2,22	-2.37762	0.00843107	0.065436
sof-miRN167-3p	c89504_g2_i1	354,374	-0.643673	0.105422	0.38955	LRCC1_HUMAN	Leucine-rich repeat and coiled-coil domain-containing protein 1
sof-miRN167-3p	c90064_g9_i1	271,291	0.820795	0.0885611	0.344538
sof-miRN167-3p	c90064_g9_i3	271,291	1.74105	0.000902486	0.0108679
sof-miRN167-3p	c90064_g13_i1	436,456	2.58361	0.000315565	0.00451258
sof-miRN167-3p	c90064_g10_i2	551,571	1.60097	0.0166345	0.110279
sof-miRN167-3p	c90064_g9_i5	816,836	1.42345	0.00206952	0.0217934
sof-miRN167-3p	c90064_g10_i3	673,693	1.3211	0.0135104	0.0932886
sof-miRN167-3p	c90064_g9_i6	271,291	0.941255	0.0666605	0.294694
sof-miRN167-3p	c90481_g3_i1	350,370	1.27082	0.637002	0.952539
sof-miRN167-3p	c90481_g4_i1	231,251	1.52781	0.184556	0.536581
sof-miRN167-3p	c90481_g4_i2	651,671	-0.538912	0.196984	0.561961
sof-miRN167-3p	c90481_g4_i3	411,431	-0.0728742	0.883001	1
sof-miRN167-3p	c91005_g1_i1	1251,1271	0.237926	0.53529	0.881469	TRNH1_ARATH	Tropinone reductase homolog At1g07440
sof-miRN167-3p	c91005_g1_i2	1267,1287	0.0094258	0.983239	1	TRNH1_ARATH	Tropinone reductase homolog At1g07440
sof-miRN167-3p	c91397_g7_i1	430,450	-0.226542	0.670494	0.980477
sof-miRN167-3p	c91397_g7_i2	189,209	-0.999888	0.431353	0.828433
sof-miRN167-3p	c91397_g6_i3	794,814	9.47776	4.98662e-26	2.46657e-23
sof-miRN167-3p	c91767_g1_i1	205,225	-2.68993	0.508197	0.855151
sof-miRN167-3p	c97420_g4_i1	602,622	0.894016	0.135367	0.443744	CRR38_ARATH	Cysteine-rich repeat secretory protein 38
sof-miRN167-3p	c97953_g1_i1	2169,2189	0.770892	0.0437103	0.215982	T184C_HUMAN	Transmembrane protein 184C
sof-miRN167-3p	c100993_g4_i1	322,342	0.706614	0.262649	0.624551	HPT1_ORYSJ	Probable homogentisate phytyltransferase 1, chloroplastic
sof-miRN167-3p	c100993_g4_i2	684,704	1.13447	0.0625863	0.280356
sof-miRN167-3p	c102858_g5_i1	392,412	0.304503	0.615647	0.952539
sof-miRN167-3p	c102858_g5_i2	166,186	1.38498	0.320071	0.70048
sof-miRN167-3p	c102858_g5_i4	169,189	0.133942	0.89576	1
sof-miRN167-3p	c102858_g8_i1	299,319	1.65609	0.0575536	0.26462
sof-miRN167-3p	c102858_g5_i5	287,307	0.441351	0.561256	0.907841
sof-miRN167-3p	c102858_g9_i1	411,431	-1.25367	0.106408	0.391642
sof-miRN167-3p	c104214_g3_i3	287,307	-1.11219	0.00364517	0.0344616	HIP26_ARATH	Heavy metal-associated isoprenylated plant protein 26
sof-miRN167-3p	c104951_g1_i2	127,147	2.12194	0.00978799	0.0741175
sof-miRN167-3p	c130230_g1_i1	4,24	3.13361	0.262295	0.624439
sof-miRN167-3p	c136695_g1_i1	275,295	-0.961401	0.537897	0.881469
sof-miRN167-3p	c153231_g1_i1	474,494	-0.0543222	1	1
sof-miRN167-3p	c155486_g1_i1	199,219	0	1	1
sof-miRN167-3p	c157843_g1_i1	158,178	1.85745	1	1
sof-miRN207-5p	c79197_g1_i1	6,26	0.134718	1	1
sof-miRN207-5p	c79256_g1_i1	343,363	0.223194	0.64193	0.956804
sof-miRN207-5p	c95096_g1_i2	669,689	0.668377	0.3008	0.681505
sof-miRN207-5p	c95849_g1_i1	3,23	-1.87029	0.138098	0.443744
sof-miRN207-5p	c97104_g3_i1	208,228	-1.21451	0.478773	0.855151
sof-miRN207-5p	c97195_g1_i1	981,1001	-0.0621536	0.895583	1
sof-miRN207-5p	c99728_g1_i6	328,348	-0.914606	0.702156	0.996776
sof-miRN207-5p	c100697_g3_i1	716,736	1.4548	0.00220058	0.0224897
sof-miRN207-5p	c100697_g3_i2	716,736	1.76222	0.00034288	0.004868
sof-miRN207-5p	c105800_g1_i1	53,73	-0.0342795	1	1
sof-miRN245-5p	c1526_g1_i1	3,23	1.62456	0.395004	0.784492
sof-miRN245-5p	c1797_g1_i1	5,25	1.39535	0.0349077	0.189537
sof-miRN245-5p	c5203_g1_i1	113,133	0.499327	0.772297	1
sof-miRN245-5p	c11351_g1_i1	1,21	0.472644	0.772297	1
sof-miRN245-5p	c14053_g1_i1	3,23	1.8511	1	1
sof-miRN245-5p	c16859_g1_i1	22,42	3.15141	0.262295	0.624439
sof-miRN245-5p	c16859_g1_i2	22,42	6.91819	1.00756e-09	5.08154e-08
sof-miRN245-5p	c16981_g1_i1	515,535	4.90999	0.00213676	0.0219159
sof-miRN245-5p	c18588_g1_i1	87,107	-2.65127	0.0536222	0.251348
sof-miRN245-5p	c22895_g1_i1	144,164	-0.0400531	1	1
sof-miRN245-5p	c24987_g1_i1	1,21	1.25953	0.266822	0.626074
sof-miRN245-5p	c26134_g1_i1	164,184	-1.88883	1	1
sof-miRN245-5p	c33915_g1_i1	13,33	0.179835	1	1
sof-miRN245-5p	c33915_g1_i1	99,119	0.179835	1	1
sof-miRN245-5p	c34945_g1_i1	46,66	2.64438	0.508197	0.855151
sof-miRN245-5p	c41938_g1_i1	56,76	-5.06147	0.0012339	0.0140335
sof-miRN245-5p	c42740_g1_i1	215,235	-3.84536	0.0729899	0.302197
sof-miRN245-5p	c42740_g1_i2	215,235	-0.673419	0.617822	0.952539
sof-miRN245-5p	c44960_g1_i1	49,69	-3.87724	0.0729899	0.302197
sof-miRN245-5p	c50275_g2_i1	385,405	0.40829	0.606537	0.948831
sof-miRN245-5p	c50969_g1_i1	149,169	-0.685519	0.537268	0.881469
sof-miRN245-5p	c57598_g1_i1	13,33	-0.624311	0.563312	0.908227
sof-miRN245-5p	c64303_g2_i1	663,683	1.07807	0.0194905	0.125521
sof-miRN245-5p	c69287_g1_i1	210,230	1.07238	0.38163	0.784492
sof-miRN245-5p	c69287_g1_i2	445,465	0.395771	0.490672	0.855151
sof-miRN245-5p	c70330_g2_i1	130,150	-2.02624	0.241428	0.624439
sof-miRN245-5p	c72643_g1_i1	85,105	-1.66066	0.211157	0.585162
sof-miRN245-5p	c72663_g1_i1	9,29	-0.310435	0.738346	1
sof-miRN245-5p	c74384_g1_i1	102,122	-0.0400973	1	1
sof-miRN245-5p	c74392_g1_i1	1315,1335	1.0179	0.0867471	0.343335
sof-miRN245-5p	c74392_g1_i2	1299,1319	0.522486	0.408256	0.803044
sof-miRN245-5p	c74917_g1_i1	21,41	0.811104	0.211148	0.585162
sof-miRN245-5p	c77709_g1_i1	684,704	0.729202	0.194088	0.557954
sof-miRN245-5p	c77915_g1_i1	5,25	-0.0191061	1	1
sof-miRN245-5p	c79357_g1_i1	74,94	0.593817	0.457336	0.855151
sof-miRN245-5p	c80539_g1_i1	655,675	0.0316543	1	1
sof-miRN245-5p	c80539_g1_i2	677,697	-0.0606053	0.909604	1
sof-miRN245-5p	c80914_g1_i2	84,104	-0.441711	0.420305	0.820083
sof-miRN245-5p	c82743_g2_i1	91,111	-0.150454	0.804121	1
sof-miRN245-5p	c82743_g3_i1	91,111	8.72072	2.06864e-20	5.07053e-18
sof-miRN245-5p	c82743_g2_i2	91,111	0.0993811	0.931042	1
sof-miRN245-5p	c83651_g1_i5	3999,4019	1.35162	0.00372064	0.0344793	RGA2_SOLBU	Disease resistance protein RGA2
sof-miRN245-5p	c84713_g1_i1	13,33	-0.23586	0.529136	0.879334	AP1M2_ARATH	AP-1 complex subunit mu-2
sof-miRN245-5p	c85547_g1_i1	19,39	4.64145	0.00661572	0.0540263
sof-miRN245-5p	c85547_g1_i5	19,39	-0.0633091	1	1
sof-miRN245-5p	c86318_g4_i2	1367,1387	0.758627	0.0965615	0.364652
sof-miRN245-5p	c86809_g1_i1	1,21	0	1	1
sof-miRN245-5p	c86809_g2_i1	4,24	0.142595	0.909314	1
sof-miRN245-5p	c86881_g7_i1	9,29	2.92355	0.00188495	0.0200488
sof-miRN245-5p	c87107_g1_i1	1564,1584	-0.24168	0.520716	0.870608	LGUC_ARATH	Probable lactoylglutathione lyase, chloroplast
sof-miRN245-5p	c87621_g2_i1	28,48	-0.829613	0.079852	0.324096	PHSC_ARATH	Probable polyamine transporter At3g13620
sof-miRN245-5p	c88171_g1_i2	22,42	-0.55106	0.229862	0.617284	LOR8_ARATH	Protein LURP-one-related 8
sof-miRN245-5p	c88688_g1_i1	82,102	0.198384	0.599145	0.942448	UP12_ORYSJ	ACT domain-containing protein DS12, chloroplastic {ECO:0000305}
sof-miRN245-5p	c88688_g1_i2	82,102	0.137074	0.718015	1	UP12_ORYSJ	ACT domain-containing protein DS12, chloroplastic {ECO:0000305}
sof-miRN245-5p	c88804_g2_i1	101,121	0.314449	0.582725	0.925181
sof-miRN245-5p	c88854_g2_i1	1,21	0.244088	0.645391	0.9587
sof-miRN245-5p	c90456_g2_i1	74,94	-0.0591441	0.876372	1
sof-miRN245-5p	c91110_g2_i4	612,632	-0.453213	0.346644	0.741629
sof-miRN245-5p	c91110_g2_i5	582,602	0.0143278	1	1
sof-miRN245-5p	c91110_g2_i6	153,173	-0.206178	0.856293	1
sof-miRN245-5p	c91669_g1_i1	312,332	0.171071	0.650088	0.962504	WIP3_ARATH	WPP domain-interacting protein 3
sof-miRN245-5p	c92226_g1_i4	36,56	2.4747	5.81603e-06	0.000138644
sof-miRN245-5p	c93514_g3_i1	27,47	-0.251687	0.503685	0.855151	ARIA_ARATH	ARM REPEAT PROTEIN INTERACTING WITH ABF2
sof-miRN245-5p	c93514_g3_i2	27,47	-0.209488	0.577687	0.925029	ARIA_ARATH	ARM REPEAT PROTEIN INTERACTING WITH ABF2
sof-miRN245-5p	c94380_g3_i2	2,22	0.608127	0.201686	0.57014	WAK3_ARATH	Wall-associated receptor kinase 3
sof-miRN245-5p	c95401_g5_i4	1166,1186	0.387442	0.502288	0.855151
sof-miRN245-5p	c95401_g5_i5	348,368	-0.539822	0.26113	0.624439
sof-miRN245-5p	c95401_g5_i6	1166,1186	-0.123688	0.804093	1
sof-miRN245-5p	c96148_g1_i1	62,82	3.11858	2.76641e-09	1.30589e-07
sof-miRN245-5p	c96148_g1_i3	62,82	2.62833	4.9985e-07	1.52033e-05
sof-miRN245-5p	c96370_g2_i2	17,37	-0.0669787	0.897334	1
sof-miRN245-5p	c96370_g2_i5	6,26	0.52688	0.324579	0.708166
sof-miRN245-5p	c96502_g2_i13	614,634	0.67668	0.179853	0.528402
sof-miRN245-5p	c97291_g1_i3	14,34	-0.16486	0.784992	1
sof-miRN245-5p	c97291_g1_i6	14,34	0.347189	0.708993	1
sof-miRN245-5p	c97866_g1_i1	31,51	-0.820816	0.0307527	0.171943	CSLAB_ORYSJ	Probable mannan synthase 11
sof-miRN245-5p	c97866_g1_i2	31,51	-0.44501	0.236945	0.624439	CSLAB_ORYSJ	Probable mannan synthase 11
sof-miRN245-5p	c99136_g2_i1	517,537	5.95531	5.32276e-06	0.00012787
sof-miRN245-5p	c100023_g1_i1	58,78	0.146401	0.696099	0.996776	NMCP_ARATH	Putative nuclear matrix constituent protein 1-like protein
sof-miRN245-5p	c100023_g1_i2	58,78	0.161016	0.66752	0.98004	NMCP_ARATH	Putative nuclear matrix constituent protein 1-like protein
sof-miRN245-5p	c100171_g2_i1	19,39	-0.478574	0.205785	0.579282	NEK2_ORYSJ	Serine/threonine-protein kinase Nek2
sof-miRN245-5p	c100909_g1_i6	964,984	0.450657	0.288173	0.661806	YF38_SCHPO	Uncharacterized CDP-alcohol phosphatidyltransferase class-I family protein C22A12.08c
sof-miRN245-5p	c101072_g1_i1	1479,1499	0.106725	0.781718	1	ILL5_ORYSJ	IAA-amino acid hydrolase ILR1-like 5
sof-miRN245-5p	c101072_g1_i3	2863,2883	0.087485	0.819868	1	ILL5_ORYSJ	IAA-amino acid hydrolase ILR1-like 5
sof-miRN245-5p	c101072_g1_i4	972,992	0.0469545	0.908233	1	ILL5_ORYSJ	IAA-amino acid hydrolase ILR1-like 5
sof-miRN245-5p	c101072_g1_i6	1511,1531	0.169649	0.656829	0.968979	ILL5_ORYSJ	IAA-amino acid hydrolase ILR1-like 5
sof-miRN245-5p	c101072_g3_i1	20,40	0.389738	0.541704	0.885753
sof-miRN245-5p	c101694_g3_i5	44,64	0.900933	0.147226	0.457631
sof-miRN245-5p	c101694_g5_i1	1,21	3.00873	0.0120682	0.0849295
sof-miRN245-5p	c101903_g1_i1	356,376	-0.529186	0.21337	0.589861
sof-miRN245-5p	c102300_g2_i1	591,611	-0.1442	0.735822	1
sof-miRN245-5p	c102300_g2_i2	591,611	-0.0686418	0.857045	1
sof-miRN245-5p	c102300_g2_i4	591,611	-0.170961	0.66109	0.97327
sof-miRN245-5p	c102300_g2_i6	591,611	-0.197009	0.606832	0.949008
sof-miRN245-5p	c102300_g2_i8	591,611	-0.0997941	0.796764	1
sof-miRN245-5p	c102437_g6_i2	19,39	-0.0548516	0.921747	1
sof-miRN245-5p	c102437_g6_i3	19,39	-0.403103	0.410675	0.806851
sof-miRN245-5p	c102437_g6_i4	19,39	0.520902	0.274391	0.638662
sof-miRN245-5p	c102437_g6_i5	19,39	0.748989	0.0909193	0.348281
sof-miRN245-5p	c103371_g8_i1	370,390	0.319133	0.622905	0.952539
sof-miRN245-5p	c103469_g1_i1	2951,2971	-0.709202	0.0623746	0.279748	AKT2_ORYSJ	Potassium channel AKT2
sof-miRN245-5p	c103469_g1_i2	2869,2889	-0.584841	0.123126	0.436849	AKT2_ORYSJ	Potassium channel AKT2
sof-miRN245-5p	c103518_g3_i1	27,47	-1.86483	0.138098	0.443744
sof-miRN245-5p	c103907_g2_i1	64,84	-0.00472487	1	1
sof-miRN245-5p	c103930_g1_i3	1131,1151	0.847155	0.0450285	0.221228	EFR_ARATH	LRR receptor-like serine/threonine-protein kinase EFR
sof-miRN245-5p	c103930_g1_i5	824,844	0.185846	0.691442	0.996776	EFR_ARATH	LRR receptor-like serine/threonine-protein kinase EFR
sof-miRN245-5p	c103930_g1_i6	888,908	0.174009	0.673013	0.982404	EFR_ARATH	LRR receptor-like serine/threonine-protein kinase EFR
sof-miRN245-5p	c103995_g6_i1	65,85	-0.190717	0.618369	0.952539	CSPL3_SORBI	CASP-like protein 4B1
sof-miRN245-5p	c104227_g1_i1	2044,2064	-1.55997	8.6345e-05	0.00149791	SBT33_ARATH	Subtilisin-like protease SBT3.3 {ECO:0000303|PubMed:16193095}
sof-miRN245-5p	c104227_g1_i2	507,527	-1.53744	0.000478501	0.00639936	SBT33_ARATH	Subtilisin-like protease SBT3.3 {ECO:0000303|PubMed:16193095}
sof-miRN245-5p	c104227_g1_i3	2183,2203	-1.08414	0.00470478	0.0415111	SBT33_ARATH	Subtilisin-like protease SBT3.3 {ECO:0000303|PubMed:16193095}
sof-miRN245-5p	c104250_g1_i2	820,840	-0.727786	0.129619	0.443744
sof-miRN245-5p	c104770_g1_i1	1208,1228	-0.182582	0.629565	0.952539
sof-miRN245-5p	c104770_g1_i2	1247,1267	-0.253973	0.503145	0.855151
sof-miRN245-5p	c104770_g1_i3	1251,1271	-0.233464	0.538399	0.881895
sof-miRN245-5p	c104770_g1_i4	1232,1252	-0.244748	0.514543	0.86221	SAM50_MOUSE	Sorting and assembly machinery component 50 homolog
sof-miRN245-5p	c104770_g1_i7	1264,1284	-0.162792	0.668205	0.980477
sof-miRN245-5p	c104770_g1_i8	1205,1225	-0.198485	0.600007	0.943561
sof-miRN245-5p	c104770_g1_i9	1231,1251	-0.175522	0.643526	0.95835
sof-miRN245-5p	c105574_g4_i4	416,436	0.336891	0.51339	0.860704
sof-miRN245-5p	c105574_g4_i8	414,434	-0.669603	0.127437	0.443744
sof-miRN245-5p	c105574_g4_i9	414,434	-0.622942	0.164262	0.495417
sof-miRN245-5p	c105574_g4_i11	416,436	-1.10762	0.00646208	0.0540263
sof-miRN245-5p	c105574_g4_i12	414,434	0.699379	0.124351	0.439048
sof-miRN245-5p	c105577_g3_i1	23,43	-0.406152	0.287971	0.661399
sof-miRN245-5p	c105691_g1_i2	1090,1110	-0.178068	0.733278	1
sof-miRN245-5p	c107084_g3_i2	1844,1864	0.191131	0.748519	1
sof-miRN245-5p	c107797_g2_i1	97,117	-0.761954	0.061799	0.277487
sof-miRN245-5p	c107797_g2_i2	97,117	-0.513619	0.256498	0.624439
sof-miRN245-5p	c107797_g2_i3	97,117	-0.459775	0.30386	0.68516
sof-miRN245-5p	c107797_g2_i4	97,117	-1.05215	0.0268696	0.155738
sof-miRN245-5p	c107919_g1_i2	3832,3852	0.101931	0.78855	1	FRS5_ARATH	Protein FAR1-RELATED SEQUENCE 5
sof-miRN245-5p	c107919_g1_i5	4141,4161	0.0518202	0.892737	1	FRS5_ARATH	Protein FAR1-RELATED SEQUENCE 5
sof-miRN245-5p	c108046_g1_i1	1078,1098	-0.400691	0.342198	0.734424
sof-miRN245-5p	c108046_g1_i2	471,491	-0.599679	0.238372	0.624439
sof-miRN245-5p	c108046_g1_i3	2555,2575	-0.325061	0.410794	0.807016	DRL8_ARATH	Putative disease resistance protein At1g58400
sof-miRN245-5p	c113941_g1_i1	22,42	-0.0472395	1	1
sof-miRN245-5p	c114875_g1_i1	13,33	-3.20039	0.262295	0.624439
sof-miRN245-5p	c115428_g1_i1	165,185	-0.394602	1	1
sof-miRN245-5p	c119317_g1_i1	1,21	-0.673312	0.228664	0.614923
sof-miRN245-5p	c122521_g1_i1	57,77	0.202049	1	1
sof-miRN245-5p	c127036_g1_i1	6,26	-3.20072	0.262295	0.624439
sof-miRN245-5p	c129102_g1_i1	148,168	3.45115	0.00176466	0.0190424
sof-miRN245-5p	c130062_g1_i1	8,28	-0.435777	1	1
sof-miRN245-5p	c137030_g1_i1	648,668	6.39286	1.75693e-07	5.85255e-06
sof-miRN245-5p	c140044_g1_i1	66,86	1.85745	1	1
sof-miRN245-5p	c147697_g1_i1	148,168	1.63441	0.395004	0.784492
sof-miRN245-5p	c152037_g1_i1	65,85	-2.00867	0.00631771	0.0531487
sof-miRN267-5p	c62236_g1_i1	166,188	0.844437	0.702156	0.996776
sof-miRN267-5p	c62236_g1_i2	228,250	1.1269	0.478773	0.855151
sof-miRN267-5p	c62236_g1_i3	246,268	1.83089	0.0587988	0.266554
sof-miRN267-5p	c77412_g1_i1	507,529	-0.675837	0.18174	0.533128
sof-miRN267-5p	c77412_g1_i1	559,581	-0.675837	0.18174	0.533128
sof-miRN267-5p	c83644_g1_i1	101,123	-0.731238	0.0550845	0.257137
sof-miRN267-5p	c83957_g2_i1	1015,1037	1.34565	0.0199681	0.126741
sof-miRN267-5p	c93240_g1_i1	1002,1024	-0.927697	0.211148	0.585162
sof-miRN267-5p	c93240_g1_i2	1012,1034	0.467519	0.397185	0.78718
sof-miRN267-5p	c93240_g1_i3	241,263	-1.31986	0.637002	0.952539
sof-miRN267-5p	c93240_g1_i4	1043,1065	-0.539279	0.500214	0.855151
sof-miRN267-5p	c97815_g3_i1	1810,1832	-0.524895	0.217306	0.597655
sof-miRN267-5p	c97815_g3_i2	1274,1296	0.0947108	0.858232	1
sof-miRN267-5p	c97815_g3_i5	1200,1222	-0.338184	0.420685	0.820596
sof-miRN267-5p	c97815_g3_i10	1060,1082	0.240095	0.599197	0.942486
sof-miRN267-5p	c98962_g1_i2	1307,1329	-3.64624	2.07269e-07	6.81362e-06
sof-miRN267-5p	c99379_g3_i5	264,286	-0.393742	0.403141	0.795364	LIN1_NYCCO	LINE-1 reverse transcriptase homolog
sof-miRN267-5p	c102858_g8_i1	298,320	1.65609	0.0575536	0.26462
sof-miRN267-5p	c102858_g7_i4	851,873	-0.721479	0.116104	0.417827
sof-miRN267-5p	c106532_g3_i1	1093,1115	-0.454505	0.294253	0.6722
sof-miRN267-5p	c106532_g3_i2	1081,1103	-0.619274	0.204648	0.576654
sof-miRN267-5p	c106532_g3_i3	1093,1115	-0.660043	0.155356	0.477729
sof-miRN267-5p	c107080_g1_i1	2709,2731	-0.921791	0.0198641	0.126472
sof-miRN267-5p	c107080_g1_i2	840,862	-0.980838	0.103615	0.385418
sof-miRN303-5p	c12727_g1_i1	295,316	1.8511	1	1
sof-miRN303-5p	c76964_g1_i1	48,69	4.46857	0.0118387	0.0840739
sof-miRN303-5p	c85408_g1_i1	339,360	0.672114	0.155356	0.477729	RFA1_PONAB	Replication protein A 70 kDa DNA-binding subunit
sof-miRN303-5p	c85408_g1_i2	339,360	0.171468	0.680247	0.990513	RFA1B_ARATH	Replication protein A 70 kDa DNA-binding subunit B
sof-miRN303-5p	c87194_g1_i7	813,834	2.22968	0.0029354	0.0285594
sof-miRN303-5p	c116028_g1_i1	89,110	0.841456	0.702156	0.996776
sof-miRN375-3p	c80436_g1_i1	186,206	0.731313	0.129464	0.443744
sof-miRN375-3p	c93111_g1_i1	674,694	-1.13676	0.00397068	0.0362469	GRF9_ORYSJ	Growth-regulating factor 9
sof-miRN375-3p	c93111_g1_i3	677,697	-1.53777	7.42495e-05	0.00131377	GRF9_ORYSJ	Growth-regulating factor 9
sof-miRN375-3p	c93111_g1_i6	531,551	-1.21755	0.00161398	0.0177323	GRF9_ORYSJ	Growth-regulating factor 9
sof-miRN375-3p	c93111_g1_i8	1002,1022	-0.6247	0.117521	0.421169	GRF9_ORYSJ	Growth-regulating factor 9
sof-miRN375-3p	c93111_g1_i9	859,879	-0.468197	0.270426	0.632547	GRF9_ORYSJ	Growth-regulating factor 9
sof-miRN375-3p	c95195_g3_i3	780,800	0.829973	0.0885611	0.344538
sof-miRN375-3p	c99833_g2_i1	467,487	-1.00312	0.00924407	0.0706819	GRF3_ORYSJ	Growth-regulating factor 3
sof-miRN375-3p	c99833_g2_i2	251,271	-1.1445	0.00378916	0.0348897	GRF4_ORYSJ	Growth-regulating factor 4
sof-miRN375-3p	c103385_g1_i2	473,493	-0.157492	0.686939	0.996725	GRF12_ORYSJ	Growth-regulating factor 12
sof-miRN375-3p	c105368_g1_i1	1223,1243	0.00211731	1	1
sof-miRN375-3p	c105368_g1_i2	1306,1326	-0.342795	0.515432	0.863401
sof-miRN375-3p	c107377_g1_i4	1484,1504	0.882643	0.0469352	0.228777
sof-miRN375-3p	c107377_g1_i7	1487,1507	0.554669	0.192702	0.554948
sof-miRN375-3p	c107377_g1_i11	1484,1504	1.00004	0.0151789	0.10288
sof-miRN377-5p	c83467_g1_i1	1150,1171	-0.02096	0.975987	1
sof-miRN377-5p	c89756_g1_i1	828,849	0.799402	0.0511848	0.244924
sof-miRN377-5p	c105413_g1_i1	914,935	3.31148	8.32349e-10	4.27312e-08
sof-miRN377-5p	c105413_g1_i2	914,935	3.98144	3.76461e-12	2.84355e-10
sof-miRN377-5p	c105997_g1_i1	193,214	0.223149	0.551833	0.897407	DCAF1_ARATH	DDB1- and CUL4-associated factor homolog 1
