# Supplementary material for: Genome-wide identification of leaf abscission associated microRNAs in sugarcane (Saccharum officinarum L.)
Source: BMC Genomics. 2017 Sep 25;18:754. doi: 10.1186/s12864-017-4053-3 (PMC5613641; doi:10.1186/s12864-017-4053-3)
Supplement: Supplementary file 3 — Tables of overlapping miRNAs in six samples. (XLSX 36 kb) [file 12864_2017_4053_MOESM3_ESM.xlsx]

## Sheet: 工作表1
common to all six samples	Q1	Q2	T1	T2	B1	B1
miR156-5p	miR156-3p	miR172-3p	miR2275-5p	miR394-5p	miRN003-5p	miRN245-5p
miR159-3p	miR5384-3p	miRN109-5p	miRN145-3p	miRN048-3p		miRN303-5p
miR162-3p	miRN028-3p	miRN331-3p	miRN286-3p	miRN089-5p		miRN377-5p
miR166a-3p	miRN057-5p			miRN134-5p
miR166b-3p	miRN108-3p
miR166c-3p	miRN112-3p
miR166d-3p	miRN167-3p
miR166e-3p	miRN202-3p
miR166f-3p	miRN267-5p
miR166f-5p	miRN327-5p
miR166g-3p	miRN372-3p
miR168-3p
miR168-5p
miR393-5p
miR396a-5p
miR396b-5p
miR5564a-5p
miR5564b-5p
miR5564c-5p
miRN054-3p
miRN097-5p
miRN099-5p
miRN115-5p
miRN154-5p
miRN155-5p
miRN184-3p
miRN201-3p
miRN237-3p
miRN343-3p
miRN343-5p
miRN379-5p
miRN396-3p
